# Supplementary material for: 2-(4-Chloro-3-nitro­phen­yl)-4-(4-chloro­phen­yl)-1,3-thia­zole
Source: Acta Crystallogr Sect E Struct Rep Online. 2009 Oct 3;65(Pt 11):o2611–2. doi: 10.1107/S1600536809039543 (PMC2971060; doi:10.1107/S1600536809039543)
Supplement: Supplementary file 2 [file e-65-o2611-Isup2.hkl]

#
# h,k,l, Fc-squared, Fo-squared, sigma(Fo-squared) and status flag
#
data_I
_shelx_title ' sv1_m in P-1'
_shelx_refln_list_code          4
_shelx_F_calc_maximum      253.73
_exptl_crystal_F_000       712.00
_reflns_d_resolution_high  0.8410
 
loop_
 _symmetry_equiv_pos_as_xyz
 'x, y, z'
 '-x, -y, -z'
 
_cell_length_a     7.4379
_cell_length_b    12.3051
_cell_length_c    16.8077
_cell_angle_alpha  88.596
_cell_angle_beta   84.131
_cell_angle_gamma  76.721
 
_shelx_F_squared_multiplier     1.000
 
loop_
 _refln_index_h
 _refln_index_k
 _refln_index_l
 _refln_F_squared_calc
 _refln_F_squared_meas
 _refln_F_squared_sigma
 _refln_observed_status
   1   0   0       42.56       40.53      6.38 o
   2   0   0    11669.71    12766.99     51.35 o
   3   0   0     2090.55     2051.58     27.71 o
   4   0   0     1429.96     1424.09     22.52 o
   5   0   0      109.92      102.94      9.60 o
   6   0   0       30.77       22.86      9.12 o
   7   0   0      133.17      129.06     26.96 o
   8   0   0        0.09        0.00     13.03 o
  -8   1   0       12.45       13.23     27.59 o
  -7   1   0        0.60       12.30     12.47 o
  -6   1   0      165.63      182.90     21.94 o
  -5   1   0        0.36        8.40      5.58 o
  -4   1   0      384.07      432.09     14.46 o
  -3   1   0     1533.57     1578.92     23.00 o
  -2   1   0     1322.45     1327.51     17.37 o
  -1   1   0      142.03      144.68      4.81 o
   1   1   0      130.35      110.89      3.88 o
   2   1   0        7.41        6.00      3.46 o
   3   1   0        4.17        2.31      3.56 o
   4   1   0      209.37      208.91     10.03 o
   5   1   0        0.61        4.57      4.93 o
   6   1   0        3.61        0.00      6.01 o
   7   1   0       46.99       65.70     11.41 o
   8   1   0        1.02       23.97     13.80 o
  -8   2   0        3.29        0.00     27.66 o
  -7   2   0        0.19        1.18     12.87 o
  -6   2   0       36.19       15.47     11.45 o
  -5   2   0      484.65      517.23     21.99 o
  -4   2   0       66.66       83.28      7.56 o
  -3   2   0      130.77      119.05      7.63 o
  -2   2   0     1669.15     1755.25     21.09 o
  -1   2   0    41532.94    44818.33    197.20 o
   0   2   0       11.84       31.17      3.56 o
   1   2   0      877.07      903.36     11.56 o
   2   2   0     6712.15     7214.85     39.06 o
   3   2   0     1420.17     1422.36     21.35 o
   4   2   0        4.60        1.02      3.82 o
   5   2   0        9.96       13.31      5.44 o
   6   2   0      281.77      255.04     14.04 o
   7   2   0        7.38       16.26      8.60 o
   8   2   0       10.66       18.84     14.57 o
  -7   3   0       17.08       31.61     14.52 o
  -6   3   0       10.30        0.00     12.15 o
  -5   3   0      259.28      282.98     17.73 o
  -4   3   0       15.67        8.94      6.20 o
  -3   3   0      314.45      289.31     11.31 o
  -2   3   0      713.70      683.36     16.10 o
  -1   3   0      348.32      331.40      9.78 o
   0   3   0       48.33       39.40      5.33 o
   1   3   0       52.67       58.98      6.04 o
   2   3   0      320.37      297.21      9.18 o
   3   3   0     2255.53     2337.54     27.80 o
   4   3   0       59.05       54.16      7.78 o
   5   3   0       11.75       12.29      5.38 o
   6   3   0       40.53       34.99      7.60 o
   7   3   0       59.31       69.26      8.88 o
   8   3   0        4.63        0.00     16.22 o
  -7   4   0        1.09        0.00     19.20 o
  -6   4   0      233.27      279.60     26.78 o
  -5   4   0        0.20        1.13     15.16 o
  -4   4   0      102.56       86.21     10.48 o
  -3   4   0        0.08        1.38      4.89 o
  -2   4   0     1318.61     1120.44     20.07 o
  -1   4   0       27.31       31.97      5.04 o
   0   4   0     3748.22     3959.79     32.76 o
   1   4   0     9953.72    10173.15    122.95 o
   2   4   0     1265.87     1322.49     19.71 o
   3   4   0       30.08       26.24      7.74 o
   4   4   0      254.90      257.57     11.70 o
   5   4   0      238.20      230.60     12.44 o
   6   4   0       42.69       40.87      8.46 o
   7   4   0        2.46       22.37      8.33 o
   8   4   0       26.29       15.87     17.41 o
  -7   5   0        9.91       32.60     17.78 o
  -6   5   0        5.19        3.18     12.31 o
  -5   5   0        3.39        5.09     11.04 o
  -4   5   0      249.39      248.31     16.21 o
  -3   5   0       60.32       68.10      9.02 o
  -2   5   0      656.13      613.60     16.61 o
  -1   5   0      581.25      551.98     14.99 o
   0   5   0       29.27       27.37      5.66 o
   1   5   0        2.32        0.00      4.55 o
   2   5   0     1278.88     1315.93     21.29 o
   3   5   0     1766.56     1777.80     26.72 o
   4   5   0     1408.69     1441.81     29.01 o
   5   5   0      221.40      220.55     12.44 o
   6   5   0      112.42       90.98     10.21 o
   7   5   0       30.15       34.94     13.32 o
   8   5   0       36.62       39.05     14.54 o
  -6   6   0        3.89        0.00     17.34 o
  -5   6   0        0.34        0.00     10.49 o
  -4   6   0      157.16      197.85     22.44 o
  -3   6   0      275.32      288.68     17.56 o
  -2   6   0       85.69       92.30      8.32 o
  -1   6   0       35.11       33.45      6.48 o
   0   6   0      707.96      600.84     24.28 o
   1   6   0     6245.79     6709.13     55.20 o
   2   6   0     1477.57     1524.97     24.68 o
   3   6   0        1.77       14.55      5.91 o
   4   6   0      103.48      105.42      9.40 o
   5   6   0        2.43        2.05      6.19 o
   6   6   0       52.44       24.65     13.45 o
   7   6   0        4.15       25.99     15.45 o
   8   6   0        0.29        7.52     12.13 o
  -6   7   0        1.45        1.03     19.66 o
  -5   7   0       43.21       19.17     24.43 o
  -4   7   0       40.41       39.74     14.95 o
  -3   7   0      109.05      118.53     16.40 o
  -2   7   0      567.35      521.97     17.90 o
  -1   7   0       28.91       20.17      6.37 o
   0   7   0        0.72        0.00      5.76 o
   1   7   0      169.72      175.17     11.18 o
   2   7   0      439.21      395.70     16.69 o
   3   7   0      423.76      430.57     15.31 o
   4   7   0      147.83      136.89     10.81 o
   5   7   0       80.22       67.05     15.47 o
   6   7   0       28.35       20.71     13.20 o
   7   7   0        6.24       19.21     12.60 o
   8   7   0       32.76       40.04     14.76 o
  -6   8   0        2.54        3.64     15.55 o
  -5   8   0      168.00      202.78     26.30 o
  -4   8   0       95.29       89.38     17.80 o
  -3   8   0       15.04       37.56     18.15 o
  -2   8   0       14.75       11.89      7.26 o
  -1   8   0      890.83      823.81     22.84 o
   0   8   0     1134.25     1180.47     26.63 o
   1   8   0       30.40       33.75      9.06 o
   2   8   0        9.68        9.38      6.09 o
   3   8   0      184.96      179.00     11.72 o
   4   8   0        5.20       17.93     12.01 o
   5   8   0        0.50        0.00     11.42 o
   6   8   0       79.36       81.99     17.28 o
   7   8   0        0.50        2.89     13.48 o
   8   8   0       15.64       23.95     14.89 o
  -5   9   0        0.01        0.00     13.39 o
  -4   9   0        1.39        4.76     14.22 o
  -3   9   0      362.52      304.22     27.42 o
  -2   9   0       57.98       56.09     11.84 o
  -1   9   0       10.60        6.21     12.66 o
   0   9   0        0.22       14.89      7.44 o
   1   9   0      418.30      401.48     17.01 o
   2   9   0      454.48      448.79     20.31 o
   3   9   0       10.56        0.00      9.10 o
   4   9   0       70.30       73.96     15.80 o
   5   9   0      141.90      180.08     22.36 o
   6   9   0        0.04        0.00     18.01 o
   7   9   0       11.54       46.60     16.00 o
  -4  10   0        1.69       15.93     16.27 o
  -3  10   0      181.06      201.34     24.85 o
  -2  10   0        0.26        0.00      8.46 o
  -1  10   0      235.49      213.88     14.68 o
   0  10   0        0.03        0.00      7.67 o
   1  10   0      555.25      551.80     21.07 o
   2  10   0       61.39       70.54     12.70 o
   3  10   0       24.18       54.74     16.50 o
   4  10   0        0.12        8.45     12.39 o
   5  10   0      243.69      241.59     25.92 o
   6  10   0        4.40       10.37     27.31 o
   7  10   0       38.27       18.38     14.47 o
  -4  11   0       13.04       21.81     15.76 o
  -3  11   0        1.67        1.84     15.18 o
  -2  11   0        4.60       13.48     15.03 o
  -1  11   0       38.14       46.80     11.88 o
   0  11   0        3.68       17.13      8.51 o
   1  11   0       76.40       81.73     14.91 o
   2  11   0        2.34        0.00     10.99 o
   3  11   0       45.71       51.22     15.47 o
   4  11   0      126.48      129.54     46.83 o
   5  11   0        0.10        7.07     27.63 o
   6  11   0        0.04        0.00     13.36 o
   7  11   0       24.05       39.63     17.02 o
  -3  12   0        9.27       38.51     25.56 o
  -2  12   0       19.92       12.52     15.40 o
  -1  12   0        0.05       12.33     15.28 o
   0  12   0      310.44      316.53     33.55 o
   1  12   0       39.68       47.09     16.11 o
   2  12   0      107.32      105.54     18.95 o
   3  12   0       22.22       61.79     17.07 o
   4  12   0      279.39      308.74     30.19 o
   5  12   0       10.51       20.30     25.06 o
   6  12   0        2.38        1.43     15.84 o
  -2  13   0       28.04       18.32     27.94 o
  -1  13   0        0.25        0.00     27.45 o
   0  13   0        3.17       52.94     24.29 o
   1  13   0        0.06       31.75     20.29 o
   2  13   0        0.81       31.78     13.96 o
   3  13   0        0.03       21.77     18.89 o
   4  13   0        1.17        0.00     13.28 o
   5  13   0        1.89       13.92     13.91 o
   0  14   0       37.82       60.94     26.96 o
   1  14   0        5.26        0.00     13.47 o
   2  14   0       42.16       53.33     16.65 o
   3  14   0       25.96       64.31     17.87 o
   4  14   0        0.04        9.53     14.12 o
  -4 -14   1        2.23        0.00     17.48 o
  -3 -14   1       46.78       44.09     16.84 o
  -2 -14   1       84.48      134.25     21.77 o
  -1 -14   1       16.30       37.43     20.01 o
  -5 -13   1       40.76       24.95     30.72 o
  -4 -13   1        0.13       11.33     13.27 o
  -3 -13   1        0.03        0.00     29.66 o
  -2 -13   1        2.70        0.00     11.40 o
  -1 -13   1        2.38        5.98     14.12 o
   0 -13   1       54.45       72.45     27.52 o
   1 -13   1        0.18        6.32     28.79 o
   2 -13   1        0.78       12.76     32.44 o
  -6 -12   1       49.13       69.54     19.26 o
  -5 -12   1       13.30        1.31     13.56 o
  -4 -12   1      157.02      156.92     22.54 o
  -3 -12   1       39.26       42.49     16.01 o
  -2 -12   1       68.64       54.11     23.87 o
  -1 -12   1      297.03      322.80     26.68 o
   0 -12   1      132.19      139.44     16.71 o
   1 -12   1       16.63       26.96     15.30 o
   2 -12   1        0.47        0.00     13.51 o
   3 -12   1        3.67       19.43     26.01 o
  -7 -11   1        1.30       32.48     15.37 o
  -6 -11   1       17.25       25.59     14.34 o
  -5 -11   1       44.04       18.98     16.88 o
  -4 -11   1        0.89        0.00     12.75 o
  -3 -11   1        5.82       16.51     13.36 o
  -2 -11   1       36.10       30.41     18.92 o
  -1 -11   1       23.61        2.63     13.21 o
   0 -11   1        5.52       19.68      8.58 o
   1 -11   1        3.47        0.00     14.12 o
   2 -11   1       41.34       47.25     17.17 o
   3 -11   1        0.14        0.00     12.88 o
   4 -11   1       19.72        2.30     18.11 o
  -7 -10   1        0.00        1.34     18.92 o
  -6 -10   1       26.25       36.86     15.43 o
  -5 -10   1       87.69      127.91     29.21 o
  -4 -10   1       40.19       32.88     25.24 o
  -3 -10   1       61.10       31.14     13.33 o
  -2 -10   1      539.70      546.36     24.58 o
  -1 -10   1      152.38      132.04     12.46 o
   0 -10   1       15.89       14.17     10.09 o
   1 -10   1        0.63        0.00      7.55 o
   2 -10   1       16.98       18.13     13.97 o
   3 -10   1       37.16       38.22     16.54 o
   4 -10   1        7.76        8.56     16.74 o
  -7  -9   1       32.77       79.77     17.58 o
  -6  -9   1       65.73       43.52     15.51 o
  -5  -9   1        0.14        7.13     15.34 o
  -4  -9   1       49.57       16.32     17.20 o
  -3  -9   1      661.19      616.92     25.51 o
  -2  -9   1        0.01        8.93      6.78 o
  -1  -9   1        3.39        0.00      6.93 o
   0  -9   1        1.10        0.00      7.22 o
   1  -9   1      619.25      584.71     28.95 o
   2  -9   1      388.64      388.26     21.81 o
   3  -9   1        4.92       21.58     20.85 o
   4  -9   1      631.30      640.63     39.96 o
   5  -9   1        0.27       13.68     16.93 o
  -8  -8   1       19.89        0.00     20.47 o
  -7  -8   1       17.02       21.02     19.48 o
  -6  -8   1       12.56       37.16     13.72 o
  -5  -8   1        4.94        3.21     11.62 o
  -4  -8   1       36.92       43.42     11.59 o
  -3  -8   1      206.36      194.47     11.85 o
  -2  -8   1      104.65      118.90     10.01 o
  -1  -8   1       13.72       11.44      6.84 o
   0  -8   1      379.03      375.51     15.88 o
   1  -8   1       11.30        0.00      8.47 o
   2  -8   1       11.78       15.99      7.28 o
   3  -8   1       50.65       27.30     24.89 o
   4  -8   1       13.24       17.15     14.46 o
   5  -8   1       56.50       47.46     17.01 o
   6  -8   1        4.48       28.28     18.37 o
  -8  -7   1        0.48       22.34     13.07 o
  -7  -7   1       35.89        5.41     12.47 o
  -6  -7   1       15.42       26.08     13.41 o
  -5  -7   1        3.66        6.19      9.44 o
  -4  -7   1      143.08      136.94     14.61 o
  -3  -7   1      733.07      713.71     18.96 o
  -2  -7   1      520.33      520.29     16.41 o
  -1  -7   1      248.49      255.51     12.40 o
   0  -7   1      123.14      121.76      9.89 o
   1  -7   1      576.89      604.74     18.64 o
   2  -7   1      214.35      194.01     12.53 o
   3  -7   1      327.85      285.66     22.17 o
   4  -7   1      144.15      173.09     30.96 o
   5  -7   1       50.36       58.21     16.13 o
   6  -7   1        3.83        6.90     14.14 o
  -8  -6   1        3.77       20.25     11.00 o
  -7  -6   1        2.58        5.77     11.66 o
  -6  -6   1       40.26       44.19     16.95 o
  -5  -6   1      276.85      286.18     16.14 o
  -4  -6   1       37.79       37.95      6.93 o
  -3  -6   1      579.78      575.55     16.32 o
  -2  -6   1      391.05      411.52     13.53 o
  -1  -6   1      601.81      641.63     16.81 o
   0  -6   1       69.55       72.21      7.79 o
   1  -6   1      448.27      475.58     15.40 o
   2  -6   1       31.61       28.55      6.70 o
   3  -6   1      127.40      134.25     10.29 o
   4  -6   1       85.62      108.94     17.81 o
   5  -6   1       12.96        0.00     12.71 o
   6  -6   1       22.92       29.43     14.82 o
   7  -6   1        0.07       14.75     21.94 o
  -8  -5   1       29.20       23.73     18.96 o
  -7  -5   1        0.02       16.84     10.43 o
  -6  -5   1      177.05      190.53     16.47 o
  -5  -5   1      159.08      141.43     10.51 o
  -4  -5   1      963.46      938.14     21.27 o
  -3  -5   1     2392.64     2349.75     30.20 o
  -2  -5   1      557.33      566.10     15.61 o
  -1  -5   1      581.65      551.00     14.29 o
   0  -5   1      289.41      299.21     11.05 o
   1  -5   1        1.17        1.24      4.89 o
   2  -5   1        4.72        0.18      4.95 o
   3  -5   1      288.02      259.30     12.21 o
   4  -5   1      229.66      235.65     21.79 o
   5  -5   1       22.80       21.93     12.66 o
   6  -5   1        4.46       22.51     13.66 o
   7  -5   1       40.58       76.61     18.16 o
  -8  -4   1       13.26       45.12     15.95 o
  -7  -4   1        3.04        7.54      9.05 o
  -6  -4   1      109.94      109.87     10.74 o
  -5  -4   1       76.06       83.77      8.47 o
  -4  -4   1      144.37      157.65     13.24 o
  -3  -4   1       47.68       32.14      5.38 o
  -2  -4   1      227.17      223.13      8.86 o
  -1  -4   1     2018.33     2018.69     23.22 o
   0  -4   1        1.56       14.29      7.62 o
   1  -4   1      186.12      207.81      9.00 o
   2  -4   1      206.42      202.47      9.51 o
   3  -4   1       51.13       52.48      6.53 o
   4  -4   1      350.47      386.62     15.03 o
   5  -4   1      136.59      138.20     18.66 o
   6  -4   1       15.57       26.47     20.89 o
   7  -4   1       46.74       48.26     15.52 o
  -8  -3   1        2.02       33.12     16.67 o
  -7  -3   1       14.65        7.52     10.48 o
  -6  -3   1      143.07      157.93     11.75 o
  -5  -3   1      104.33      103.24     13.63 o
  -4  -3   1      276.07      275.06     11.78 o
  -3  -3   1      100.32      103.82      6.97 o
  -2  -3   1     1965.83     1868.79     24.49 o
  -1  -3   1      228.64      247.96      8.60 o
   0  -3   1     1228.40     1259.12     16.68 o
   1  -3   1       26.48       19.27      4.47 o
   2  -3   1      209.22      208.67      8.66 o
   3  -3   1      378.37      358.34     12.47 o
   4  -3   1      376.65      404.76     14.62 o
   5  -3   1      149.15      150.07     26.78 o
   6  -3   1       26.13       40.23     14.44 o
   7  -3   1       24.42       22.05     14.52 o
   8  -3   1        0.72       17.70     15.04 o
  -8  -2   1        4.51        9.69     18.82 o
  -7  -2   1      143.69      140.87     15.45 o
  -6  -2   1        0.01        0.00      5.98 o
  -5  -2   1       54.70       52.82      7.91 o
  -4  -2   1      143.00      150.43      8.92 o
  -3  -2   1       19.49       23.50      4.43 o
  -2  -2   1       97.24       96.57      5.70 o
  -1  -2   1    11757.18    13059.12     56.75 o
   0  -2   1      413.95      402.50      7.88 o
   1  -2   1       85.58       78.29      5.50 o
   2  -2   1      488.06      534.78     11.95 o
   3  -2   1       47.77       42.54      6.74 o
   4  -2   1       37.23       44.70      6.58 o
   5  -2   1       15.40        2.43     10.51 o
   6  -2   1        5.43        4.20     11.54 o
   7  -2   1       38.42       31.49     13.65 o
   8  -2   1        0.04       24.74     25.03 o
  -8  -1   1       15.22       15.27     23.27 o
  -7  -1   1        1.20       10.99     13.30 o
  -6  -1   1        8.93       39.04     10.84 o
  -5  -1   1       11.87       14.57      6.13 o
  -4  -1   1      471.24      432.56     12.49 o
  -3  -1   1      127.40      125.17      7.05 o
  -2  -1   1      478.62      442.58      9.97 o
  -1  -1   1        3.12        0.00      3.59 o
   0  -1   1      277.83      289.83      8.24 o
   1  -1   1     1263.84     1354.44     27.24 o
   2  -1   1    10914.42    12536.65     64.03 o
   3  -1   1      406.60      422.43     12.19 o
   4  -1   1     1452.20     1530.02     25.87 o
   5  -1   1       90.42       94.09      8.76 o
   6  -1   1      134.11      147.19     18.78 o
   7  -1   1        4.60        5.12     11.32 o
   8  -1   1        0.32       17.88     14.30 o
  -8   0   1       29.54       19.00     14.81 o
  -7   0   1       69.63       58.31     11.31 o
  -6   0   1      381.26      360.42     19.87 o
  -5   0   1       14.45       20.71      6.13 o
  -4   0   1     1354.92     1337.49     23.85 o
  -3   0   1      125.36      117.12      6.96 o
  -2   0   1    64380.15    69744.19    203.92 o
  -1   0   1     1035.94     1147.77     12.76 o
   2   0   1     3836.22     4111.20     30.37 o
   3   0   1       15.32       11.15      3.95 o
   4   0   1     1501.89     1586.92     29.78 o
   5   0   1      448.30      445.95     18.84 o
   6   0   1       14.94       25.69      9.83 o
   7   0   1        0.85        5.25     17.27 o
   8   0   1        4.05        7.72     11.13 o
  -8   1   1       60.84       69.44     19.45 o
  -7   1   1        0.49        0.00     16.74 o
  -6   1   1      313.57      298.89     33.12 o
  -5   1   1      110.47       91.06     11.07 o
  -4   1   1     3433.08     3626.83     39.68 o
  -3   1   1        0.14        0.00      3.86 o
  -2   1   1     1527.28     1632.76     18.59 o
  -1   1   1       66.13       48.54      5.37 o
   0   1   1     1540.47     1605.21     18.29 o
   1   1   1      812.88      804.13     12.31 o
   2   1   1     4123.73     4464.24     37.35 o
   3   1   1      458.48      399.33     11.31 o
   4   1   1        6.28        7.61      4.16 o
   5   1   1       41.95       37.15      6.45 o
   6   1   1        2.78        6.75      5.99 o
   7   1   1        7.55       15.61     10.97 o
   8   1   1        0.47        8.48     12.83 o
  -8   2   1        0.26        7.94     15.91 o
  -7   2   1       16.68       30.35     17.41 o
  -6   2   1        4.46        7.55      8.52 o
  -5   2   1       13.12       29.39      8.84 o
  -4   2   1        9.80       12.53      5.40 o
  -3   2   1     2331.29     2398.36     28.26 o
  -2   2   1        6.76        9.95      3.91 o
  -1   2   1        0.26        2.07      3.98 o
   0   2   1        0.39        5.90      2.70 o
   1   2   1     1447.04     1462.35     18.43 o
   2   2   1       92.31       92.95      5.12 o
   3   2   1      469.89      474.00     12.45 o
   4   2   1      392.26      410.11     13.53 o
   5   2   1        2.41        0.00      4.78 o
   6   2   1       41.35       50.29      7.72 o
   7   2   1        2.37       13.80      8.54 o
   8   2   1        0.01        8.13     14.57 o
  -7   3   1        2.02        0.00     11.52 o
  -6   3   1        0.03        0.00     12.34 o
  -5   3   1      391.20      389.02     20.59 o
  -4   3   1      132.10      105.69     11.13 o
  -3   3   1      494.28      479.68     13.66 o
  -2   3   1      623.41      608.15     13.30 o
  -1   3   1        3.26        0.00      4.38 o
   0   3   1     2593.02     2668.26     23.57 o
   1   3   1      389.47      421.45     12.41 o
   2   3   1      449.44      440.63     10.84 o
   3   3   1       20.52       21.27      4.38 o
   4   3   1      247.23      238.70     10.79 o
   5   3   1       63.88       69.58      8.71 o
   6   3   1       66.61       78.20     11.67 o
   7   3   1       14.32       16.29      7.84 o
   8   3   1       32.94       44.08     21.97 o
  -7   4   1        1.27        0.00     23.80 o
  -6   4   1       33.21       73.02     23.17 o
  -5   4   1       77.64       81.36     12.03 o
  -4   4   1       76.32       78.46     10.22 o
  -3   4   1      118.54      116.64      8.12 o
  -2   4   1       15.10       19.42      5.32 o
  -1   4   1     2154.43     2193.70     25.66 o
   0   4   1      608.60      713.88     14.31 o
   1   4   1     3435.50     3696.88     33.91 o
   2   4   1      103.91       88.94      6.55 o
   3   4   1      201.45      210.90      9.65 o
   4   4   1        4.10       13.88      5.43 o
   5   4   1       17.86       13.22      5.35 o
   6   4   1        4.39        6.19      6.58 o
   7   4   1       95.33      107.06     11.18 o
  -7   5   1        0.32        5.03     24.15 o
  -6   5   1       32.74       36.33     19.34 o
  -5   5   1       17.42       40.96     14.02 o
  -4   5   1        5.91        0.00      7.60 o
  -3   5   1      518.52      495.50     20.49 o
  -2   5   1        0.13        4.43      5.03 o
  -1   5   1      144.02      134.86     11.29 o
   0   5   1      791.09      831.94     17.31 o
   1   5   1      936.81      895.93     18.99 o
   2   5   1      185.03      201.73      9.31 o
   3   5   1       61.90       58.15      8.08 o
   4   5   1     1624.35     1700.96     28.86 o
   5   5   1      119.84      128.78     10.63 o
   6   5   1       65.99       70.20      9.67 o
   7   5   1       16.69       11.58     11.57 o
   8   5   1       54.35       53.06     14.43 o
  -6   6   1        7.02       19.12     15.23 o
  -5   6   1        0.26        0.00     14.57 o
  -4   6   1       48.00       42.69     10.01 o
  -3   6   1       19.68       21.28      8.81 o
  -2   6   1       51.81       52.52      7.18 o
  -1   6   1      492.42      580.52     16.61 o
   0   6   1     3600.37     3772.88     39.42 o
   1   6   1       44.07       61.04      7.06 o
   2   6   1      110.69      172.56      9.62 o
   3   6   1        1.47        9.09      5.55 o
   4   6   1      380.50      378.02     15.21 o
   5   6   1       19.58       16.74      6.94 o
   6   6   1       44.37       65.25     14.39 o
   7   6   1       42.63       31.47     20.04 o
   8   6   1        3.37        1.38     12.24 o
  -6   7   1       24.27       14.10     14.21 o
  -5   7   1       65.52       53.58     15.66 o
  -4   7   1       65.51       49.57     15.06 o
  -3   7   1      122.38      109.48     13.01 o
  -2   7   1      336.71      347.86     14.91 o
  -1   7   1      154.73      173.58     10.95 o
   0   7   1      488.82      438.03     15.47 o
   1   7   1       82.42       86.28      8.31 o
   2   7   1      160.87      159.33      9.84 o
   3   7   1      581.98      579.41     20.59 o
   4   7   1       88.88      100.20     11.93 o
   5   7   1        8.25       10.39      7.57 o
   6   7   1        6.33        0.00     10.73 o
   7   7   1       39.73       38.60     15.12 o
   8   7   1       11.79       41.39     34.02 o
  -6   8   1       16.48       24.53     18.29 o
  -5   8   1       28.27       24.27     14.17 o
  -4   8   1        0.35        0.00     11.41 o
  -3   8   1       14.05        1.55      8.78 o
  -2   8   1       30.37       26.77     10.24 o
  -1   8   1       68.57       67.36      8.96 o
   0   8   1       21.69        9.36      7.55 o
   1   8   1       12.09       10.44      6.25 o
   2   8   1      130.41      108.26      9.61 o
   3   8   1        7.19       14.86      7.72 o
   4   8   1      246.51      244.17     15.76 o
   5   8   1       36.66       24.99     13.80 o
   6   8   1        0.00        0.00     21.41 o
   7   8   1       59.68       35.05     14.58 o
   8   8   1        6.54        0.00     17.13 o
  -5   9   1       72.30       73.71     19.36 o
  -4   9   1      131.49      164.94     32.19 o
  -3   9   1       11.87        8.49     14.21 o
  -2   9   1      105.90      109.48     14.51 o
  -1   9   1      220.20      239.55     14.54 o
   0   9   1       40.75       37.87      8.52 o
   1   9   1       95.90       83.86     14.32 o
   2   9   1      867.79      868.48     29.37 o
   3   9   1      120.64      120.20     13.41 o
   4   9   1       13.98       22.40     13.56 o
   5   9   1       19.30       54.71     15.08 o
   6   9   1        6.76        0.82     12.65 o
   7   9   1        5.35        1.64     18.78 o
   8   9   1        5.01       43.33     16.43 o
  -4  10   1       45.34       34.34     16.39 o
  -3  10   1       48.57       57.24     17.08 o
  -2  10   1        1.77        0.00      9.36 o
  -1  10   1       14.16       31.59     10.75 o
   0  10   1      282.91      275.39     16.10 o
   1  10   1      101.99      115.24     14.96 o
   2  10   1       10.56        0.00      9.45 o
   3  10   1      459.94      452.56     30.73 o
   4  10   1      174.22      186.85     24.19 o
   5  10   1        3.03       15.92     21.59 o
   6  10   1      116.16      116.88     21.07 o
   7  10   1        3.88        5.37     13.08 o
  -4  11   1        3.73        0.00     14.28 o
  -3  11   1       16.72       37.75     15.41 o
  -2  11   1        0.33        0.21     14.50 o
  -1  11   1        0.03        4.24     12.12 o
   0  11   1       14.18       26.15     10.86 o
   1  11   1      176.11      148.90     16.91 o
   2  11   1       52.45       62.46     12.48 o
   3  11   1        3.43        4.94     14.22 o
   4  11   1        1.68        0.00     12.76 o
   5  11   1        0.08        0.00     16.99 o
   6  11   1        1.15       12.24     17.55 o
   7  11   1        1.07        0.00     14.31 o
  -3  12   1        0.17        0.00     14.80 o
  -2  12   1      105.78      103.95     21.00 o
  -1  12   1        1.28        9.71     15.65 o
   0  12   1        0.02        0.00     16.37 o
   1  12   1        0.21       19.51     13.45 o
   2  12   1      252.55      208.30     22.32 o
   3  12   1      178.16      199.36     23.07 o
   4  12   1       42.92       45.78     19.17 o
   5  12   1       39.55       12.75     16.81 o
   6  12   1        4.89       13.17     15.25 o
  -2  13   1        0.04       20.64     30.54 o
  -1  13   1        0.08        0.00     29.77 o
   0  13   1       24.77       18.84     17.85 o
   1  13   1        7.83       35.55     21.48 o
   2  13   1        1.28       16.73     12.51 o
   3  13   1        3.82       13.93     16.04 o
   4  13   1        2.98        2.69     26.47 o
   5  13   1        0.26        3.55     15.32 o
   0  14   1       35.09       37.28     24.36 o
   1  14   1       41.48       72.52     28.08 o
   2  14   1       11.96       24.96     17.87 o
   3  14   1       24.63       10.32     27.84 o
   4  14   1       44.56       49.58     18.04 o
  -4 -14   2       31.87       37.61     17.44 o
  -3 -14   2       25.94       48.74     17.01 o
  -2 -14   2        0.20        5.96     24.78 o
  -1 -14   2       24.19       11.27     20.64 o
  -5 -13   2        0.66        4.39     28.68 o
  -4 -13   2        1.98       15.27     19.24 o
  -3 -13   2        0.12        3.66     13.48 o
  -2 -13   2       38.92       52.39     16.34 o
  -1 -13   2       19.23       56.18     41.21 o
   0 -13   2       22.22       38.19     20.15 o
   2 -13   2        0.01        0.00     16.99 o
  -6 -12   2       17.10        8.01     17.97 o
  -5 -12   2       19.07       40.64     15.70 o
  -4 -12   2      112.82      130.49     21.67 o
  -3 -12   2       34.54       21.11     13.84 o
  -2 -12   2      292.50      283.02     26.66 o
  -1 -12   2        1.70       25.82     13.83 o
   0 -12   2        5.05        0.00     10.67 o
   1 -12   2        0.62       15.27     14.94 o
   2 -12   2       30.13       30.66     16.83 o
   3 -12   2        4.68        0.00     14.21 o
  -6 -11   2        9.12       34.71     22.57 o
  -5 -11   2       27.40       31.38     17.55 o
  -4 -11   2       30.09       84.78     18.45 o
  -3 -11   2       44.03       47.11     17.17 o
  -2 -11   2      175.37      199.68     22.28 o
  -1 -11   2       10.23        6.38      8.86 o
   0 -11   2       62.63       94.58     18.91 o
   1 -11   2        0.02       11.93     10.07 o
   2 -11   2       54.90       47.29     16.36 o
   3 -11   2       24.54       10.66     14.76 o
   4 -11   2        2.16        0.00     31.45 o
  -7 -10   2       50.40       51.20     18.07 o
  -6 -10   2        5.64        4.15     13.29 o
  -5 -10   2      237.15      276.95     39.56 o
  -4 -10   2       55.82       74.36     20.18 o
  -3 -10   2      194.25      217.63     23.25 o
  -2 -10   2        7.99        0.00      9.03 o
  -1 -10   2       97.65       76.66     13.16 o
   0 -10   2       54.07       47.50      9.82 o
   1 -10   2      511.12      499.23     20.92 o
   2 -10   2        3.36       11.31     35.77 o
   3 -10   2       23.84       25.58     14.85 o
   4 -10   2       76.11       63.32     18.97 o
  -7  -9   2       33.11       49.95     18.92 o
  -6  -9   2       40.10       30.52     14.65 o
  -5  -9   2      377.31      397.47     33.49 o
  -4  -9   2        1.80        0.00     12.43 o
  -3  -9   2        0.20       17.23      9.96 o
  -2  -9   2      251.22      252.70     17.23 o
  -1  -9   2     1068.90     1022.23     32.15 o
   0  -9   2       93.13       80.37     10.72 o
   1  -9   2       15.68        1.37      7.54 o
   2  -9   2     1122.43     1141.22     53.75 o
   3  -9   2       16.72        8.97     12.39 o
   4  -9   2       14.14        4.32     12.81 o
   5  -9   2       45.64       43.54     18.51 o
  -8  -8   2       23.94       50.41     16.80 o
  -7  -8   2       33.20       79.13     17.53 o
  -6  -8   2       43.89       58.61     16.85 o
  -5  -8   2        9.14        6.65     17.87 o
  -4  -8   2       77.93       65.67     13.01 o
  -3  -8   2      143.28      159.10     14.88 o
  -2  -8   2      345.21      323.80     14.46 o
  -1  -8   2      143.28      138.31     10.85 o
   0  -8   2       33.60       32.83      8.79 o
   1  -8   2      188.03      184.39     14.40 o
   2  -8   2      367.35      395.42     17.71 o
   3  -8   2      496.67      495.49     31.65 o
   4  -8   2        0.11        6.55     12.95 o
   5  -8   2       16.70       23.15     16.70 o
   6  -8   2        5.03        0.00     13.25 o
  -8  -7   2       26.18       25.29     36.58 o
  -7  -7   2        2.57        4.29     19.47 o
  -6  -7   2      197.18      237.07     19.90 o
  -5  -7   2       84.68      107.18     14.80 o
  -4  -7   2      332.06      332.49     19.87 o
  -3  -7   2     1011.28     1031.74     30.27 o
  -2  -7   2     1027.29      983.48     21.83 o
  -1  -7   2      149.93      182.44     10.88 o
   0  -7   2      148.83      139.21     10.17 o
   1  -7   2     1125.07     1023.01     23.90 o
   2  -7   2       53.26       52.16      8.30 o
   3  -7   2      114.43      117.03     13.06 o
   4  -7   2        4.32       14.72     13.57 o
   5  -7   2        0.29        8.66     14.29 o
   6  -7   2        9.25        0.00     12.03 o
  -8  -6   2       11.80       10.11     18.60 o
  -7  -6   2        0.38        6.43     10.92 o
  -6  -6   2       39.48       34.57     10.69 o
  -5  -6   2       80.40       83.53     12.34 o
  -4  -6   2       39.21       38.21      9.34 o
  -3  -6   2      120.55      124.27     10.64 o
  -2  -6   2      448.32      458.60     14.01 o
  -1  -6   2       92.11       61.16      7.45 o
   0  -6   2       25.81       15.34      5.99 o
   1  -6   2     4008.16     4022.00     42.69 o
   2  -6   2     1021.74      989.23     22.68 o
   3  -6   2       27.38       34.70      7.19 o
   4  -6   2      116.26      105.68     17.56 o
   5  -6   2       55.02       66.97     28.61 o
   6  -6   2        6.20        0.00     14.43 o
   7  -6   2        0.29        0.00     15.99 o
  -8  -5   2       13.49       41.84     20.29 o
  -7  -5   2       71.02       99.80     17.72 o
  -6  -5   2        4.53        8.02      9.55 o
  -5  -5   2      429.24      394.13     20.19 o
  -4  -5   2      885.14      868.52     20.10 o
  -3  -5   2      613.42      585.07     14.90 o
  -2  -5   2      410.84      449.32     12.52 o
  -1  -5   2       38.03       25.01      5.98 o
   0  -5   2     2811.66     2844.70     31.74 o
   1  -5   2      641.04      613.19     15.81 o
   2  -5   2     1266.82     1248.36     23.23 o
   3  -5   2      308.75      332.20     13.51 o
   4  -5   2      252.73      278.90     17.35 o
   5  -5   2       46.97       54.02     15.25 o
   6  -5   2        0.66        7.42     13.60 o
   7  -5   2        6.21       19.92     15.44 o
  -8  -4   2        1.49       26.80     13.85 o
  -7  -4   2        9.14       12.26      9.79 o
  -6  -4   2       11.06       15.83      9.09 o
  -5  -4   2       32.83       24.03      6.67 o
  -4  -4   2      354.43      360.98     13.26 o
  -3  -4   2     1205.81     1164.09     19.83 o
  -2  -4   2     1142.47     1188.32     17.12 o
  -1  -4   2        1.31        9.71      4.66 o
   0  -4   2     1653.39     1589.61     21.45 o
   1  -4   2      403.29      373.07     11.62 o
   2  -4   2      153.47      139.50      8.18 o
   3  -4   2     1277.52     1190.46     22.55 o
   4  -4   2      449.07      498.43     28.36 o
   5  -4   2       33.63       23.33     13.08 o
   6  -4   2      150.65      155.74     20.90 o
   7  -4   2        4.37       14.55     13.05 o
  -8  -3   2       22.38       42.09     14.76 o
  -7  -3   2        1.19        0.00     16.71 o
  -6  -3   2      227.43      214.75     13.94 o
  -5  -3   2      817.27      783.17     21.56 o
  -4  -3   2        0.05        0.00      4.05 o
  -3  -3   2      230.48      216.96      9.05 o
  -2  -3   2     2562.26     2604.75     23.65 o
  -1  -3   2     3476.46     3477.60     31.45 o
   0  -3   2      699.83      732.72     13.12 o
   1  -3   2     6743.67     6925.40     41.04 o
   2  -3   2      232.42      229.67     10.18 o
   3  -3   2      539.38      530.44     14.51 o
   4  -3   2        0.04        1.86      6.02 o
   5  -3   2        5.38        0.00     10.02 o
   6  -3   2        0.51        0.00     10.46 o
   7  -3   2       77.55       56.32     15.48 o
   8  -3   2       28.42       58.53     18.85 o
  -8  -2   2        7.08        9.07     18.36 o
  -7  -2   2        1.57        0.00      8.51 o
  -6  -2   2       38.78       40.88      8.05 o
  -5  -2   2       14.42        7.39      5.93 o
  -4  -2   2      669.88      664.47     17.41 o
  -3  -2   2     3121.87     3182.48     32.13 o
  -2  -2   2     2001.57     1872.43     19.81 o
  -1  -2   2     3538.60     3744.50     58.06 o
   0  -2   2     8992.99     9939.58     39.87 o
   1  -2   2       19.64        9.92      3.91 o
   2  -2   2     1838.22     1931.99     21.37 o
   3  -2   2     3197.14     3471.24     33.97 o
   4  -2   2        6.20        4.13      4.99 o
   5  -2   2      325.07      332.04     18.53 o
   6  -2   2       10.59        0.00     10.32 o
   7  -2   2       12.02       32.83     12.95 o
   8  -2   2        0.18        0.00     12.59 o
  -8  -1   2       17.34       57.08     24.01 o
  -7  -1   2       38.71       27.87     10.08 o
  -6  -1   2       14.53       32.50      9.63 o
  -5  -1   2       21.94       40.79      8.05 o
  -4  -1   2       61.04       64.71      6.83 o
  -3  -1   2     1254.19     1176.43     19.70 o
  -2  -1   2    16284.24    17615.01     78.99 o
  -1  -1   2     2738.06     2937.05     25.74 o
   0  -1   2     1925.39     2104.92     14.92 o
   1  -1   2      295.09      311.09      9.49 o
   2  -1   2      737.52      724.04     12.27 o
   3  -1   2        2.86        6.62      3.87 o
   4  -1   2      828.46      824.89     19.00 o
   5  -1   2       75.26       78.97      8.12 o
   6  -1   2       18.68       13.00     11.85 o
   7  -1   2       14.56        6.33     12.49 o
   8  -1   2        5.98       11.47     13.61 o
  -8   0   2      107.19      101.01     20.17 o
  -7   0   2        1.84       12.25     11.33 o
  -6   0   2      230.80      172.86     15.23 o
  -5   0   2       96.44      100.93     10.63 o
  -4   0   2     8438.36     8567.88     59.19 o
  -3   0   2        5.40        7.49      4.15 o
  -2   0   2    22256.69    24582.11    117.87 o
  -1   0   2     2264.85     2447.15     17.98 o
   0   0   2     3599.25     3918.91     20.33 o
   1   0   2      841.10      896.53     13.71 o
   2   0   2    59519.57    64651.88    145.10 o
   3   0   2     1977.93     2168.19     25.81 o
   4   0   2      615.69      629.69     18.90 o
   5   0   2      188.57      170.90     10.71 o
   6   0   2        7.29       17.36     13.79 o
   7   0   2        0.02        0.00      9.85 o
   8   0   2        1.55       11.67     13.61 o
  -8   1   2       84.44       91.93     20.80 o
  -7   1   2        0.11        0.63     15.97 o
  -6   1   2      351.89      320.70     20.17 o
  -5   1   2      233.60      205.72     15.07 o
  -4   1   2     1033.00     1005.27     21.14 o
  -3   1   2      863.60      845.24     16.57 o
  -2   1   2      772.96      772.46     12.13 o
  -1   1   2     4869.94     5005.02     36.49 o
   0   1   2     2481.54     2718.42     19.26 o
   1   1   2        2.63        0.00      2.99 o
   2   1   2     2430.80     2621.21     23.79 o
   3   1   2     1416.03     1347.69     20.36 o
   4   1   2     1721.49     1722.26     26.95 o
   5   1   2       37.25       38.27      6.58 o
   6   1   2        0.04        1.56      6.65 o
   7   1   2       33.04       58.85     10.67 o
   8   1   2        0.61        0.00      9.82 o
  -8   2   2       14.07        0.00     15.06 o
  -7   2   2        0.11        0.00     30.96 o
  -6   2   2        1.88        0.72      8.72 o
  -5   2   2      425.38      406.43     20.72 o
  -4   2   2      208.64      185.30     13.41 o
  -3   2   2     1132.67     1134.61     18.62 o
  -2   2   2      250.39      225.63     12.74 o
  -1   2   2      561.27      544.12     14.12 o
   0   2   2     3795.63     3921.77     24.11 o
   1   2   2    17462.62    18704.81     71.62 o
   2   2   2      356.68      351.52      9.17 o
   3   2   2       92.25       97.50      5.89 o
   4   2   2       40.11       37.26      5.39 o
   5   2   2       69.16       73.26      7.72 o
   6   2   2       15.90       10.30      6.00 o
   7   2   2        3.46        0.00      8.17 o
   8   2   2       10.53       32.36     13.49 o
  -7   3   2       24.79       13.77     14.67 o
  -6   3   2        1.29       11.30      8.73 o
  -5   3   2      154.72      153.68     14.60 o
  -4   3   2        0.69        0.00      6.52 o
  -3   3   2      534.16      516.55     12.92 o
  -2   3   2      183.72      166.30      7.17 o
  -1   3   2     6840.79     7133.70     39.28 o
   0   3   2       13.50        4.69      3.77 o
   1   3   2       54.96       75.35      7.51 o
   2   3   2     5861.40     5812.31     46.94 o
   3   3   2        2.09        1.39      3.80 o
   4   3   2        6.05        0.00      4.42 o
   5   3   2       40.07       35.82      6.47 o
   6   3   2       83.69       82.53      9.28 o
   7   3   2        0.88        7.10      7.59 o
   8   3   2       15.51        5.35     12.54 o
  -7   4   2        0.01        0.00     19.90 o
  -6   4   2       50.88       63.59     21.90 o
  -5   4   2      163.11      155.47     23.44 o
  -4   4   2      240.43      248.84     16.67 o
  -3   4   2      869.41      880.23     25.92 o
  -2   4   2     1405.16     1424.43     29.57 o
  -1   4   2      554.60      587.30     13.45 o
   0   4   2       49.72       47.98      5.34 o
   1   4   2       49.88       42.56      4.75 o
   2   4   2     2172.00     2225.05     37.03 o
   3   4   2     1026.74     1024.96     19.23 o
   4   4   2      318.38      309.25     18.70 o
   5   4   2        0.16        0.00      5.13 o
   6   4   2       71.00       74.48      9.15 o
   7   4   2       15.26       16.31      7.84 o
   8   4   2        5.88       28.72     25.70 o
  -7   5   2        0.05       15.78     15.64 o
  -6   5   2       23.64       24.37     13.85 o
  -5   5   2        4.97       14.97      9.98 o
  -4   5   2        3.85        0.00      7.24 o
  -3   5   2       96.55       77.42     11.57 o
  -2   5   2     2575.97     2492.83     30.71 o
  -1   5   2      115.88      126.64      8.24 o
   0   5   2      355.48      399.15     16.09 o
   1   5   2     5556.34     5542.22     40.67 o
   2   5   2     3644.87     3958.16     33.80 o
   3   5   2       10.05       16.28      5.64 o
   4   5   2     1124.09     1152.38     23.83 o
   5   5   2      476.36      485.27     17.95 o
   6   5   2      256.98      296.19     18.41 o
   7   5   2       32.39       36.64     16.91 o
   8   5   2        8.21        0.00     18.18 o
  -6   6   2        2.97        0.00     20.75 o
  -5   6   2       39.41       40.82     15.28 o
  -4   6   2       47.63       51.88     10.73 o
  -3   6   2       21.43       24.31      8.59 o
  -2   6   2      478.72      479.86     27.00 o
  -1   6   2      679.86      678.23     17.70 o
   0   6   2     2305.76     2495.39     32.22 o
   1   6   2       53.31       33.35      5.84 o
   2   6   2        0.97       13.16      5.19 o
   3   6   2     1551.91     1559.65     25.13 o
   4   6   2        0.47        6.18      5.90 o
   5   6   2        2.82        0.00      7.05 o
   6   6   2       84.09       93.53     12.49 o
   7   6   2        9.95       21.12     11.88 o
   8   6   2       30.08       23.00     13.42 o
  -6   7   2        1.96        0.00     13.96 o
  -5   7   2        0.08        1.39     11.68 o
  -4   7   2        1.06        0.00      8.63 o
  -3   7   2      188.90      180.47     16.51 o
  -2   7   2       14.01        1.11      9.34 o
  -1   7   2      195.37      195.85     11.25 o
   0   7   2     2422.21     2340.06     33.94 o
   1   7   2     1673.97     1761.50     28.34 o
   2   7   2       67.05       58.18      6.88 o
   3   7   2     1166.79     1173.50     23.18 o
   4   7   2      153.50      142.72     12.81 o
   5   7   2      130.52      159.29     14.32 o
   6   7   2       24.46       25.92     12.86 o
   7   7   2       11.57        0.00     12.40 o
   8   7   2        1.97       11.16     14.92 o
  -5   8   2       28.69        0.99     13.84 o
  -4   8   2        4.39       22.73     14.37 o
  -3   8   2      178.70      177.89     16.79 o
  -2   8   2       40.09       42.55     14.25 o
  -1   8   2        0.10        0.00      5.89 o
   0   8   2       77.99       71.06      8.78 o
   1   8   2       57.99       62.94      9.12 o
   2   8   2       22.85       23.26      6.58 o
   3   8   2       12.58       10.40      9.41 o
   4   8   2       79.93       79.87     11.38 o
   5   8   2       19.04       23.64     12.02 o
   6   8   2        1.49        0.00     26.47 o
   7   8   2       24.35       18.59     13.48 o
   8   8   2        0.04       13.14     26.71 o
  -5   9   2       11.10       23.43     15.29 o
  -4   9   2       12.85        0.02     14.35 o
  -3   9   2       24.28       20.01     11.34 o
  -2   9   2      535.54      513.12     25.61 o
  -1   9   2      551.36      496.16     24.61 o
   0   9   2      930.78      832.98     23.96 o
   1   9   2      711.14      727.13     22.16 o
   2   9   2       44.09       35.25     10.73 o
   3   9   2        0.00       10.71      8.72 o
   4   9   2        2.78       21.23      8.77 o
   5   9   2       87.79       90.32     17.97 o
   6   9   2        0.06        0.00     12.52 o
   7   9   2       15.18       11.20     13.07 o
   8   9   2        6.65        0.00     15.55 o
  -4  10   2       70.62       60.62     22.29 o
  -3  10   2       22.74       36.26     16.36 o
  -2  10   2       91.36      101.01     14.63 o
  -1  10   2      116.96      138.58     32.32 o
   0  10   2        1.51        0.00      7.71 o
   1  10   2      585.92      566.85     25.72 o
   2  10   2        9.95        6.34      9.91 o
   3  10   2      111.64      115.48     15.82 o
   4  10   2      100.36      115.57     17.82 o
   5  10   2        2.16        6.53     11.97 o
   6  10   2       57.52       92.89     29.84 o
   7  10   2        0.63       49.46     56.10 o
  -4  11   2       13.47       15.64     16.70 o
  -3  11   2       31.79        1.68     24.78 o
  -2  11   2       15.74        4.37     17.59 o
  -1  11   2       75.93       58.12     18.62 o
   0  11   2       49.59       41.43     17.67 o
   1  11   2       13.78       29.37     11.18 o
   2  11   2        0.01        4.34     10.19 o
   3  11   2       14.49        0.00     10.91 o
   4  11   2       69.34       79.83     21.06 o
   5  11   2        0.21       17.66     19.34 o
   6  11   2       94.32      124.34     22.07 o
   7  11   2        7.19        7.37     30.12 o
  -3  12   2        0.87        0.00     14.19 o
  -2  12   2        7.80       18.68     32.72 o
  -1  12   2       10.71       11.66     16.49 o
   0  12   2      187.47      153.14     23.98 o
   1  12   2        0.08        8.28     13.65 o
   2  12   2       12.19       17.74     10.95 o
   3  12   2       83.25      121.85     19.48 o
   4  12   2       58.65       63.67     17.66 o
   5  12   2        8.95       13.09     14.01 o
   6  12   2        4.50       13.49     14.51 o
  -2  13   2       15.12       27.66     35.24 o
  -1  13   2        0.65       20.76     16.89 o
   0  13   2        3.07       22.89     17.15 o
   1  13   2       12.85        2.72     17.69 o
   2  13   2       10.35        0.00     13.76 o
   3  13   2        1.76        4.79     18.71 o
   4  13   2        5.06        6.75     12.80 o
   5  13   2       17.39       48.87     16.99 o
   0  14   2        0.06        7.65     17.03 o
   1  14   2       16.16       41.56     28.29 o
   2  14   2       74.33      130.00     20.13 o
   3  14   2       41.21       38.94     19.31 o
   4  14   2        0.13       19.16     14.75 o
  -3 -14   3       33.40       32.27     27.24 o
  -2 -14   3        7.21        9.96     16.92 o
  -1 -14   3        0.04       15.38     16.50 o
  -5 -13   3        7.96        2.45     15.43 o
  -4 -13   3        4.49        0.00     17.41 o
  -3 -13   3       27.44       14.84     14.46 o
  -2 -13   3        8.11       16.88     12.86 o
  -1 -13   3       17.19       35.86     14.61 o
   0 -13   3        0.93        0.56     17.20 o
   1 -13   3       39.50       76.88     22.68 o
  -6 -12   3       47.08       47.54     18.37 o
  -5 -12   3        3.41        0.00     22.50 o
  -4 -12   3      117.02      138.91     21.86 o
  -3 -12   3       89.13      105.72     19.09 o
  -2 -12   3       15.03       25.43     20.18 o
  -1 -12   3        0.02       18.11     12.63 o
   0 -12   3        0.27        0.46      9.59 o
   1 -12   3       83.28       92.19     16.60 o
   2 -12   3        6.25        0.00     13.87 o
   3 -12   3        7.78       14.41     18.68 o
  -6 -11   3        1.83       26.60     15.84 o
  -5 -11   3        0.28       22.44     27.03 o
  -4 -11   3       40.79       55.29     16.50 o
  -3 -11   3        4.85        0.00     11.81 o
  -2 -11   3       11.62       22.06     10.08 o
  -1 -11   3       69.68       95.41     13.19 o
   0 -11   3        7.00        6.12      9.10 o
   1 -11   3       18.49       19.59     10.53 o
   2 -11   3        4.05       23.85     13.68 o
   3 -11   3        6.81        9.82     14.49 o
   4 -11   3       15.04       13.77     31.31 o
  -7 -10   3       19.62       60.79     18.49 o
  -6 -10   3        4.99        0.00     22.36 o
  -5 -10   3        4.12        0.00     12.19 o
  -4 -10   3       44.56       55.44     15.81 o
  -3 -10   3       16.77        8.80     15.14 o
  -2 -10   3      232.42      204.30     17.31 o
  -1 -10   3      196.51      183.42     16.60 o
   0 -10   3      198.60      184.38     14.31 o
   1 -10   3       40.52       42.55     11.03 o
   2 -10   3      235.54      211.61     18.39 o
   3 -10   3       64.05       64.55     17.90 o
   4 -10   3       54.14       77.93     19.36 o
  -7  -9   3       92.72      107.10     20.15 o
  -6  -9   3        3.77        0.00     10.89 o
  -5  -9   3      452.17      476.53     33.15 o
  -4  -9   3        2.27        0.00     13.05 o
  -3  -9   3      220.07      181.03     20.02 o
  -2  -9   3      478.29      459.57     22.66 o
  -1  -9   3      152.87      159.82     12.64 o
   0  -9   3     1536.82     1481.63     31.86 o
   1  -9   3       89.73      119.31     11.61 o
   2  -9   3      366.35      383.46     22.10 o
   3  -9   3      246.36      284.35     26.73 o
   4  -9   3       32.34       65.08     27.73 o
   5  -9   3        0.01       24.95     14.77 o
  -8  -8   3        7.55       31.43     45.49 o
  -7  -8   3       10.51        6.18     24.75 o
  -6  -8   3      342.11      338.44     28.52 o
  -5  -8   3      119.56      123.32     16.08 o
  -4  -8   3      254.16      243.09     19.27 o
  -3  -8   3      164.62      171.91     15.84 o
  -2  -8   3       37.86       59.70     10.56 o
  -1  -8   3        7.91        1.92      7.05 o
   0  -8   3      103.93       87.06      9.62 o
   1  -8   3      231.94      234.05     13.55 o
   2  -8   3        1.00        8.56      8.57 o
   3  -8   3        5.01        0.17      9.82 o
   4  -8   3      112.73      100.49     19.44 o
   5  -8   3        0.11       15.66     15.35 o
   6  -8   3        6.68        3.61     14.69 o
  -8  -7   3       13.84       26.19     15.03 o
  -7  -7   3      190.59      195.23     22.52 o
  -6  -7   3        0.73        1.57      9.38 o
  -5  -7   3       96.63      114.81     15.15 o
  -4  -7   3        0.31        0.00      8.28 o
  -3  -7   3      631.80      529.65     22.79 o
  -2  -7   3        6.69        0.00      5.84 o
  -1  -7   3     1370.57     1269.89     25.36 o
   0  -7   3     2097.53     2058.37     32.50 o
   1  -7   3       17.64       18.67      6.58 o
   2  -7   3       64.86       52.45      8.09 o
   3  -7   3      108.57      120.82     20.95 o
   4  -7   3      121.34      129.24     18.83 o
   5  -7   3        1.27       11.56     14.41 o
   6  -7   3       35.15       62.87     28.68 o
  -8  -6   3        4.24        0.00     15.66 o
  -7  -6   3      142.54      162.57     17.31 o
  -6  -6   3       40.66       68.14     13.45 o
  -5  -6   3       93.53      107.31     14.13 o
  -4  -6   3       44.54       37.07     10.21 o
  -3  -6   3        0.02        1.21      6.74 o
  -2  -6   3        4.63        2.52      5.11 o
  -1  -6   3       51.43       56.32      7.52 o
   0  -6   3      111.68      120.19      8.77 o
   1  -6   3      230.12      247.01     12.14 o
   2  -6   3       38.01       45.88      7.42 o
   3  -6   3       10.41       32.39      8.85 o
   4  -6   3        5.18        9.00     11.28 o
   5  -6   3       19.19       39.89     15.22 o
   6  -6   3        0.19        1.79     14.79 o
  -8  -5   3        8.21        3.99     14.09 o
  -7  -5   3        3.70        0.00      8.93 o
  -6  -5   3       96.88      114.13     14.01 o
  -5  -5   3       20.76       17.87      9.04 o
  -4  -5   3       39.59       24.55      8.26 o
  -3  -5   3       12.42        9.32      3.98 o
  -2  -5   3     3006.15     3028.42     27.42 o
  -1  -5   3     7245.95     7731.55     50.16 o
   0  -5   3     1309.63     1188.72     28.38 o
   1  -5   3     1665.06     1763.50     26.35 o
   2  -5   3        0.00        0.68      4.79 o
   3  -5   3      127.84      129.24     12.73 o
   4  -5   3        9.11       10.01      8.49 o
   5  -5   3      102.20      102.87     17.97 o
   6  -5   3       44.52       41.03     16.57 o
   7  -5   3        9.70        0.00     27.56 o
  -8  -4   3       20.78       56.21     17.25 o
  -7  -4   3       16.52        7.60     13.05 o
  -6  -4   3        0.23        0.00     11.82 o
  -5  -4   3       27.94       23.84      8.69 o
  -4  -4   3      273.00      275.02     12.81 o
  -3  -4   3       13.34       12.62      3.77 o
  -2  -4   3       30.42       29.54     12.18 o
  -1  -4   3      354.49      370.17     10.13 o
   0  -4   3        2.08        4.71      4.39 o
   1  -4   3      547.71      587.71     14.33 o
   2  -4   3       83.73       76.09      6.76 o
   3  -4   3      598.75      563.35     16.83 o
   4  -4   3       58.42       65.80     10.28 o
   5  -4   3       22.49       26.41     16.57 o
   6  -4   3       17.31        7.87     12.13 o
   7  -4   3       40.46       47.08     17.41 o
  -8  -3   3        2.57       19.40     21.90 o
  -7  -3   3       33.89       16.03     13.33 o
  -6  -3   3       39.70       39.76     10.17 o
  -5  -3   3      100.89      110.85      9.74 o
  -4  -3   3       20.51       19.60      5.63 o
  -3  -3   3       43.29       42.56      5.70 o
  -2  -3   3     2667.52     2537.29     34.40 o
  -1  -3   3     4152.85     4350.26     57.03 o
   0  -3   3      360.02      379.51     11.89 o
   1  -3   3      295.00      274.37      8.92 o
   2  -3   3      785.18      773.51     18.05 o
   3  -3   3        7.43        6.61      4.24 o
   4  -3   3       10.77       17.17      7.71 o
   5  -3   3      139.21      142.82     14.16 o
   6  -3   3      118.20      121.04     18.04 o
   7  -3   3        0.03        0.00     19.13 o
  -8  -2   3        0.91       14.63     12.49 o
  -7  -2   3        9.19        8.98      9.77 o
  -6  -2   3       87.51      101.17     14.38 o
  -5  -2   3     1525.43     1502.38     29.05 o
  -4  -2   3       20.48       17.79      5.67 o
  -3  -2   3      508.45      538.77     14.04 o
  -2  -2   3      128.77      120.41      6.45 o
  -1  -2   3      250.21      252.37     10.66 o
   0  -2   3       39.95       34.60      4.46 o
   1  -2   3      648.09      670.53     16.04 o
   2  -2   3        5.69        1.89      2.80 o
   3  -2   3     1950.15     2016.66     24.61 o
   4  -2   3       14.01       10.46      4.79 o
   5  -2   3      113.61      106.37     16.12 o
   6  -2   3       64.52       89.21     15.90 o
   7  -2   3       42.78       32.21     13.21 o
   8  -2   3        3.12        6.88     14.35 o
  -8  -1   3        6.32        7.87     11.69 o
  -7  -1   3        2.61        0.00      8.58 o
  -6  -1   3      103.20       63.83     11.62 o
  -5  -1   3       31.42       42.43      7.24 o
  -4  -1   3     1125.47     1211.95     23.26 o
  -3  -1   3      326.98      361.14     11.61 o
  -2  -1   3     1249.09     1206.08     17.44 o
  -1  -1   3      947.29      959.53     13.10 o
   0  -1   3      122.67      126.73      5.21 o
   1  -1   3      515.12      496.94     13.04 o
   2  -1   3      336.52      316.54     13.83 o
   3  -1   3     1625.93     1672.52     22.04 o
   4  -1   3      706.53      743.01     17.66 o
   5  -1   3       88.74       93.90     11.11 o
   6  -1   3        2.20        1.14      6.87 o
   7  -1   3        8.29       11.42     13.51 o
   8  -1   3        0.02       19.43     12.97 o
  -8   0   3       57.07       30.96     22.54 o
  -7   0   3        2.33        0.00     15.91 o
  -6   0   3     1383.29     1314.12     48.01 o
  -5   0   3       36.59       22.91      8.80 o
  -4   0   3     3399.67     3549.52     38.83 o
  -3   0   3      771.71      817.30     16.46 o
  -2   0   3      140.68      133.27      6.57 o
  -1   0   3     1278.58     1306.28     15.30 o
   0   0   3     3895.76     4608.90     27.31 o
   1   0   3     8947.31     9755.84     40.34 o
   2   0   3    16456.92    18685.06    125.63 o
   3   0   3      395.28      361.06     11.00 o
   4   0   3     2272.01     2379.88     31.40 o
   5   0   3      255.61      249.96     12.47 o
   6   0   3       48.95       40.58     10.56 o
   7   0   3        3.53        0.00      8.32 o
   8   0   3        0.03        1.39     21.73 o
  -8   1   3      128.35      106.11     29.35 o
  -7   1   3        6.33       12.91      9.78 o
  -6   1   3      297.01      302.65     20.13 o
  -5   1   3       49.52       35.69      9.47 o
  -4   1   3       35.95       39.46      6.35 o
  -3   1   3      542.84      525.30     12.59 o
  -2   1   3       36.28       29.53      3.63 o
  -1   1   3        0.58        0.00      5.42 o
   0   1   3       82.02       78.94      4.83 o
   1   1   3     2958.32     2839.76     23.81 o
   2   1   3    23507.09    25814.49    173.76 o
   3   1   3      402.49      373.75     11.71 o
   4   1   3       73.89       75.28      7.03 o
   5   1   3      311.91      332.82     14.24 o
   6   1   3       14.31       22.52      8.30 o
   7   1   3        5.00        0.00      8.27 o
   8   1   3        9.86       14.37     18.64 o
  -7   2   3       55.15       78.82     18.34 o
  -6   2   3        4.11        0.00      8.29 o
  -5   2   3       54.45       51.22     13.93 o
  -4   2   3       55.61       42.77      8.95 o
  -3   2   3      649.90      658.05     12.66 o
  -2   2   3      392.66      346.27     13.82 o
  -1   2   3       16.60        5.33      5.20 o
   0   2   3      200.94      193.62      6.91 o
   1   2   3     3167.77     3571.91     39.74 o
   2   2   3     1767.96     1631.31     21.02 o
   3   2   3      328.43      323.13     10.77 o
   4   2   3      206.08      197.36      9.96 o
   5   2   3       29.51       30.26      6.27 o
   6   2   3        7.59       21.03      6.91 o
   7   2   3        0.46        0.00      8.21 o
   8   2   3       67.67       50.93     15.83 o
  -7   3   3       12.11        0.00     12.87 o
  -6   3   3        7.54        9.14      9.40 o
  -5   3   3        7.57       13.65      9.66 o
  -4   3   3       84.62       86.29     11.14 o
  -3   3   3     2126.73     2263.03     39.89 o
  -2   3   3     1075.85     1077.73     24.83 o
  -1   3   3       22.69       19.55      3.69 o
   0   3   3     2879.94     2848.28     24.76 o
   1   3   3       32.17       40.87      7.39 o
   2   3   3       13.67       20.34      4.67 o
   3   3   3      590.47      587.92     14.16 o
   4   3   3     1514.01     1637.31     26.82 o
   5   3   3        1.18        0.00      4.56 o
   6   3   3       19.45       18.19      7.04 o
   7   3   3       11.44       17.61      9.63 o
   8   3   3        4.40        0.00     17.34 o
  -7   4   3        1.56        0.00     13.48 o
  -6   4   3        0.52       21.34     14.67 o
  -5   4   3      128.01      132.49     14.50 o
  -4   4   3      366.59      394.48     20.31 o
  -3   4   3     1018.08     1059.07     29.20 o
  -2   4   3        2.22        5.96      3.70 o
  -1   4   3       96.35      102.52      6.34 o
   0   4   3       21.09       20.69      4.47 o
   1   4   3      154.36      128.43      6.41 o
   2   4   3      380.42      417.24     15.24 o
   3   4   3      703.85      741.96     16.05 o
   4   4   3       32.06       27.87      5.67 o
   5   4   3      153.60      149.94     10.63 o
   6   4   3        2.24        1.81      6.81 o
   7   4   3       57.90       62.39     11.71 o
   8   4   3        0.14        0.31     13.66 o
  -7   5   3        7.21        0.00     18.46 o
  -6   5   3        5.95        0.00     12.73 o
  -5   5   3       74.79       85.31     13.06 o
  -4   5   3      198.76      188.00     19.22 o
  -3   5   3        0.15        0.00      7.64 o
  -2   5   3      982.25      973.56     18.38 o
  -1   5   3     1845.75     1643.29     24.32 o
   0   5   3     1439.43     1609.93     23.46 o
   1   5   3      957.65      916.19     16.32 o
   2   5   3     2768.71     2959.95     42.23 o
   3   5   3      769.24      779.37     16.78 o
   4   5   3      188.01      205.99     11.07 o
   5   5   3      658.69      616.49     24.16 o
   6   5   3      227.26      249.66     17.57 o
   7   5   3      105.96       99.24     13.32 o
   8   5   3        1.02        0.00     13.76 o
  -6   6   3        4.14        0.00     23.17 o
  -5   6   3        1.15        0.00     11.89 o
  -4   6   3      254.20      267.28     18.81 o
  -3   6   3        0.07        0.00      8.70 o
  -2   6   3     1022.10      985.82     29.32 o
  -1   6   3       39.55       36.51      6.20 o
   0   6   3      275.56      299.95     12.05 o
   1   6   3      508.11      474.95     13.73 o
   2   6   3      266.74      272.25     10.81 o
   3   6   3       24.71       29.76      7.40 o
   4   6   3      105.63      101.14     11.12 o
   5   6   3      173.12      156.25     13.91 o
   6   6   3      190.02      202.28     16.69 o
   7   6   3        1.00       20.44      9.32 o
   8   6   3        0.13       37.00     22.47 o
  -6   7   3        6.61       35.70     16.61 o
  -5   7   3       46.54       38.92     14.98 o
  -4   7   3       41.77       50.53     11.95 o
  -3   7   3       90.04      127.07     19.74 o
  -2   7   3      844.81      821.68     28.40 o
  -1   7   3      145.51      158.02     10.35 o
   0   7   3      625.17      587.54     17.48 o
   1   7   3      245.51      252.17     11.93 o
   2   7   3      483.83      479.49     15.97 o
   3   7   3      234.06      224.97     19.93 o
   4   7   3      392.60      402.44     19.73 o
   5   7   3      143.25      147.95     15.81 o
   6   7   3       14.30        0.00     10.87 o
   7   7   3        7.21       19.14     12.04 o
   8   7   3        2.52        4.15     15.90 o
  -5   8   3        0.28        0.00     14.95 o
  -4   8   3        0.03        0.00      9.86 o
  -3   8   3      170.34      180.56     17.29 o
  -2   8   3       15.58        5.07      9.51 o
  -1   8   3      119.54      123.18     10.36 o
   0   8   3      134.07      149.78     10.65 o
   1   8   3       34.04       29.57      7.13 o
   2   8   3      119.29       96.70     11.52 o
   3   8   3       69.62       76.90     11.20 o
   4   8   3        7.90       11.43      8.14 o
   5   8   3      205.22      182.58     15.77 o
   6   8   3        6.03       18.50     12.34 o
   7   8   3        0.60       23.59     20.57 o
   8   8   3       30.85       35.58     14.69 o
  -5   9   3        0.33        0.00     42.09 o
  -4   9   3        8.29        1.75     29.52 o
  -3   9   3      132.61      124.20     15.38 o
  -2   9   3        2.96       14.73     10.45 o
  -1   9   3     1069.37     1048.53     33.99 o
   0   9   3        2.28        0.00      6.63 o
   1   9   3       49.57       66.63     11.87 o
   2   9   3      296.29      278.63     19.04 o
   3   9   3       67.43       58.79     11.29 o
   4   9   3       70.77       82.72     12.53 o
   5   9   3        0.10        0.00      7.83 o
   6   9   3       79.53      104.35     19.93 o
   7   9   3        0.54        5.34     20.99 o
   8   9   3        4.39        0.00     14.82 o
  -4  10   3       24.94       21.53     16.33 o
  -3  10   3        1.20        0.00     10.12 o
  -2  10   3      134.99      156.17     17.16 o
  -1  10   3      116.43      113.23     14.85 o
   0  10   3        1.38        0.00      8.63 o
   1  10   3        3.08       21.45     10.97 o
   2  10   3        1.55        0.00     10.06 o
   3  10   3       85.91       93.95     13.73 o
   4  10   3      131.85      125.31     14.03 o
   5  10   3        0.59       19.06     20.92 o
   6  10   3        0.04        3.93     15.83 o
   7  10   3       65.05       61.74     17.21 o
  -3  11   3        0.39        0.00     14.53 o
  -2  11   3       53.84       91.98     14.94 o
  -1  11   3       13.93       18.16     16.06 o
   0  11   3       19.70       23.21     18.57 o
   1  11   3      183.00      208.10     18.48 o
   2  11   3      229.34      259.48     23.37 o
   3  11   3       52.87       58.79     15.21 o
   4  11   3        9.44       14.76     12.12 o
   5  11   3       30.85       17.59     16.57 o
   6  11   3       10.44       55.00     26.99 o
   7  11   3        4.27       37.63     16.60 o
  -2  12   3       26.18       17.34     18.83 o
  -1  12   3       12.91        0.00     36.47 o
   0  12   3        0.14        7.54     15.35 o
   1  12   3        4.36       15.60     11.00 o
   2  12   3      233.31      250.68     20.87 o
   3  12   3        0.90        0.00     22.08 o
   4  12   3        3.23        0.00     19.41 o
   5  12   3       54.21       81.36     20.11 o
   6  12   3       27.08       72.04     19.18 o
  -1  13   3       24.40       43.93     19.08 o
   0  13   3      100.89      137.32     23.22 o
   1  13   3       13.73        8.79     17.99 o
   2  13   3       53.61       46.62     14.77 o
   3  13   3        0.97        0.00     11.86 o
   4  13   3        9.33       22.09     16.15 o
   5  13   3       15.90       12.92     24.05 o
   0  14   3       45.20       34.10     19.89 o
   1  14   3       22.06       17.20     25.27 o
   2  14   3        0.02       29.86     15.05 o
   3  14   3        0.96       17.45     15.09 o
   4  14   3       33.56       29.64     16.62 o
  -3 -14   4       31.67       38.43     20.61 o
  -2 -14   4       36.03       38.60     16.01 o
  -1 -14   4        7.52        7.30     16.85 o
  -5 -13   4       21.73       18.84     22.15 o
  -4 -13   4        3.25       21.60     14.46 o
  -3 -13   4        0.40        0.00     21.20 o
  -2 -13   4       11.69       24.49     15.10 o
  -1 -13   4       66.19       83.68     19.73 o
   0 -13   4        8.12       13.84     12.47 o
   1 -13   4        0.25       18.75     15.31 o
  -6 -12   4       69.82       70.98     25.10 o
  -5 -12   4        3.59        0.00     22.15 o
  -4 -12   4       25.01       30.69     16.19 o
  -3 -12   4        6.55        0.00     11.74 o
  -2 -12   4        9.89       10.33     13.76 o
  -1 -12   4        1.82        8.00     10.44 o
   0 -12   4       13.06        9.49     11.30 o
   1 -12   4        5.03       19.29     16.43 o
   2 -12   4        0.31        0.00     29.07 o
   3 -12   4        7.09        9.14     21.41 o
  -6 -11   4       19.76       28.69     16.80 o
  -5 -11   4        1.28        9.92     12.64 o
  -4 -11   4       26.60       41.03     15.11 o
  -3 -11   4      121.56       97.05     18.43 o
  -2 -11   4        6.55        4.13     10.46 o
  -1 -11   4       18.67       15.99      9.31 o
   0 -11   4      232.61      259.92     22.92 o
   1 -11   4      233.47      243.92     19.60 o
   2 -11   4       55.40       67.12     17.53 o
   3 -11   4       13.24       24.56     16.61 o
  -7 -10   4       38.40       81.02     19.61 o
  -6 -10   4        1.24        0.00     17.59 o
  -5 -10   4        7.73        2.36     22.75 o
  -4 -10   4       10.34       28.55     14.39 o
  -3 -10   4      632.81      587.42     27.79 o
  -2 -10   4        0.95        0.00      9.63 o
  -1 -10   4       23.82       24.64     10.22 o
   0 -10   4      195.09      208.40     22.86 o
   1 -10   4      288.12      262.61     19.43 o
   2 -10   4        6.68       26.34     14.63 o
   3 -10   4      201.30      204.59     24.77 o
   4 -10   4        1.68        0.00     24.47 o
  -7  -9   4       86.86       90.56     19.15 o
  -6  -9   4        6.85        3.74     13.31 o
  -5  -9   4        1.63       17.74     12.86 o
  -4  -9   4      651.13      578.70     45.38 o
  -3  -9   4      584.71      636.93     28.38 o
  -2  -9   4      904.78      893.72     31.56 o
  -1  -9   4      224.80      241.05     18.85 o
   0  -9   4     1495.07     1412.85     31.58 o
   1  -9   4      221.25      206.33     16.67 o
   2  -9   4        0.35        0.00      9.17 o
   3  -9   4      192.80      215.91     23.27 o
   4  -9   4        5.01        1.43     13.74 o
   5  -9   4       50.96       21.93     24.05 o
  -7  -8   4       22.15       40.67     12.37 o
  -6  -8   4       42.63       64.10     12.01 o
  -5  -8   4       86.29       59.73     13.74 o
  -4  -8   4      131.97       96.42     15.79 o
  -3  -8   4      102.61       97.58     14.05 o
  -2  -8   4      333.03      330.11     30.27 o
  -1  -8   4      819.22      782.55     21.97 o
   0  -8   4       97.99       83.82      9.66 o
   1  -8   4        1.82        0.00      6.96 o
   2  -8   4      232.85      218.66     21.83 o
   3  -8   4        0.47        0.00      8.76 o
   4  -8   4       22.96        4.70     16.64 o
   5  -8   4        7.19       15.22     13.73 o
   6  -8   4        8.39       37.14     38.05 o
  -8  -7   4       16.96        3.16     17.90 o
  -7  -7   4        3.66       17.86     11.99 o
  -6  -7   4       70.30       71.16     13.22 o
  -5  -7   4      177.59      182.85     21.47 o
  -4  -7   4      439.71      456.35     23.38 o
  -3  -7   4      701.33      711.52     27.21 o
  -2  -7   4     1401.51     1415.91     35.20 o
  -1  -7   4      577.24      579.83     17.71 o
   0  -7   4      354.82      337.04     14.37 o
   1  -7   4      154.65      148.05     12.01 o
   2  -7   4      392.90      371.87     19.91 o
   3  -7   4        2.69        7.44      8.81 o
   4  -7   4       10.68        2.17     11.25 o
   5  -7   4      175.50      187.57     24.17 o
   6  -7   4        0.60       17.58     17.62 o
  -8  -6   4        0.80        0.00     20.36 o
  -7  -6   4      126.75      140.84     21.86 o
  -6  -6   4        0.06        6.45      9.46 o
  -5  -6   4      299.31      332.65     20.60 o
  -4  -6   4      234.31      242.95     17.21 o
  -3  -6   4      129.86      132.84     13.41 o
  -2  -6   4       18.28       23.50      4.44 o
  -1  -6   4       26.49       33.32      6.92 o
   0  -6   4        1.97        3.18      7.94 o
   1  -6   4      443.25      418.61     15.25 o
   2  -6   4       73.08       74.33      9.43 o
   3  -6   4      525.12      499.93     22.76 o
   4  -6   4        2.17        0.00      9.04 o
   5  -6   4        1.33       22.13     14.62 o
   6  -6   4       47.87       35.81     15.01 o
  -8  -5   4        7.89       33.64     16.55 o
  -7  -5   4       18.90       36.49     22.08 o
  -6  -5   4        9.21       13.27     13.67 o
  -5  -5   4      121.76      121.07     13.56 o
  -4  -5   4       72.70       78.18     10.87 o
  -3  -5   4     3633.59     3706.82     52.31 o
  -2  -5   4       55.74       60.64      9.85 o
  -1  -5   4        3.66        0.00      5.16 o
   0  -5   4      732.25      736.43     17.95 o
   1  -5   4      162.23      145.48     11.30 o
   2  -5   4     1130.83     1169.72     22.30 o
   3  -5   4        5.09       11.33      7.20 o
   4  -5   4      670.94      650.49     37.69 o
   5  -5   4       65.04       59.15     16.40 o
   6  -5   4        0.01       14.90     14.17 o
   7  -5   4        4.94       27.19     22.68 o
  -8  -4   4       16.99       28.81     15.77 o
  -7  -4   4        1.07        4.21     14.78 o
  -6  -4   4        1.19        5.92      8.32 o
  -5  -4   4       34.16       38.50      9.46 o
  -4  -4   4       36.59       34.07      6.26 o
  -3  -4   4        0.04        8.64      4.79 o
  -2  -4   4      613.28      619.74     19.94 o
  -1  -4   4     3203.75     3233.42     27.06 o
   0  -4   4      638.73      538.84     13.46 o
   1  -4   4     1645.14     1708.18     23.91 o
   2  -4   4        6.36        8.82      4.66 o
   3  -4   4      186.56      172.85     13.31 o
   4  -4   4      371.32      380.33     20.02 o
   5  -4   4      199.53      182.51     16.24 o
   6  -4   4      126.63      141.87     61.92 o
   7  -4   4       12.42       19.57     15.34 o
  -8  -3   4       17.29        0.00     13.90 o
  -7  -3   4        0.01        9.80     12.01 o
  -6  -3   4       27.05       15.99     14.39 o
  -5  -3   4        0.80        0.00      6.47 o
  -4  -3   4     1285.47     1241.11     35.62 o
  -3  -3   4       70.56       73.31      6.81 o
  -2  -3   4      246.60      250.85     12.70 o
  -1  -3   4      853.57      814.90     19.41 o
   0  -3   4      264.47      247.92      8.27 o
   1  -3   4     3625.50     3799.50     30.89 o
   2  -3   4      202.48      232.90     12.57 o
   3  -3   4     1783.02     1816.59     35.72 o
   4  -3   4        2.08        3.00      5.57 o
   5  -3   4       36.34       26.63     10.17 o
   6  -3   4        0.07        0.60     21.03 o
   7  -3   4       46.84       90.23     17.79 o
  -8  -2   4        0.29       11.71     13.63 o
  -7  -2   4       26.20       21.39     13.11 o
  -6  -2   4        0.33       10.54     12.07 o
  -5  -2   4      171.68      161.87     11.32 o
  -4  -2   4     1099.41     1096.23     22.76 o
  -3  -2   4     1046.18     1043.29     19.66 o
  -2  -2   4      248.80      252.69      8.88 o
  -1  -2   4     1112.40     1078.29     21.00 o
   0  -2   4       32.12       32.39      4.36 o
   1  -2   4     3632.90     3638.45     38.20 o
   2  -2   4      160.24      137.72      9.43 o
   3  -2   4      446.44      449.10     10.50 o
   4  -2   4      430.11      411.37     19.02 o
   5  -2   4        0.66        1.81      7.46 o
   6  -2   4        0.17        7.95      8.89 o
   7  -2   4       19.47        0.00     10.88 o
   8  -2   4        0.07       24.70     25.20 o
  -8  -1   4       15.63       32.47     19.65 o
  -7  -1   4        7.92        9.28     20.36 o
  -6  -1   4       43.13       24.49      9.80 o
  -5  -1   4       26.40       35.49      9.21 o
  -4  -1   4      219.62      199.16     21.63 o
  -3  -1   4     2044.66     2160.03     28.21 o
  -2  -1   4      145.79      150.53      7.52 o
  -1  -1   4     1764.63     1825.09     19.70 o
   0  -1   4     5413.88     5732.71     36.33 o
   1  -1   4      758.46      784.42     17.08 o
   2  -1   4     1321.65     1215.47     23.68 o
   3  -1   4       19.13       12.32      4.22 o
   4  -1   4       14.79       25.08      7.73 o
   5  -1   4       83.38       83.70     13.30 o
   6  -1   4      540.29      518.22     25.30 o
   7  -1   4        1.44        4.56     11.85 o
   8  -1   4        0.15        0.00     11.38 o
  -8   0   4      120.92       92.74     30.54 o
  -7   0   4        6.87       16.38     16.21 o
  -6   0   4     1021.68      997.95     34.19 o
  -5   0   4        0.42        0.00      7.11 o
  -4   0   4       27.99       18.47      5.76 o
  -3   0   4      348.26      347.52     11.55 o
  -2   0   4     2419.58     2368.56     22.84 o
  -1   0   4     1275.97     1403.55     19.92 o
   0   0   4     1898.13     1979.61     20.07 o
   1   0   4     1289.15     1291.28     15.91 o
   2   0   4      649.53      676.72     12.60 o
   3   0   4     1559.76     1564.44     24.61 o
   4   0   4     4784.38     5019.86     68.71 o
   5   0   4       78.48       77.10     10.35 o
   6   0   4        0.13        6.63      8.30 o
   7   0   4        0.10        0.00     10.54 o
   8   0   4        0.32       19.02     13.00 o
  -8   1   4       77.03       91.90     29.84 o
  -7   1   4       12.97       16.50     10.79 o
  -6   1   4        4.99        0.00     13.36 o
  -5   1   4        5.18       13.83      9.44 o
  -4   1   4       84.15       74.90     12.24 o
  -3   1   4      772.95      736.64     16.76 o
  -2   1   4      335.83      326.14      9.69 o
  -1   1   4     1041.24     1064.59     13.71 o
   0   1   4     2999.10     3343.80     28.15 o
   1   1   4     6416.81     6741.46     37.41 o
   2   1   4      349.60      398.30     11.84 o
   3   1   4       26.71       35.94      5.21 o
   4   1   4     1677.68     1600.39     26.72 o
   5   1   4      331.66      314.18     13.93 o
   6   1   4      134.03      119.61     13.30 o
   7   1   4        1.79        4.59      8.28 o
   8   1   4       31.56       37.83     14.09 o
  -7   2   4       48.19       51.76     12.51 o
  -6   2   4        7.87       20.87     10.71 o
  -5   2   4      103.28       95.81     12.83 o
  -4   2   4       75.21       81.93     10.29 o
  -3   2   4      378.71      368.55     16.67 o
  -2   2   4     2917.08     2924.46     39.75 o
  -1   2   4      138.73      126.85      6.01 o
   0   2   4      205.20      180.51      7.71 o
   1   2   4        9.68        3.41      3.89 o
   2   2   4     1137.23     1113.26     18.77 o
   3   2   4     1818.45     1811.63     24.81 o
   4   2   4       12.72       22.32      5.35 o
   5   2   4        4.65        4.84      5.62 o
   6   2   4      251.04      242.90     16.93 o
   7   2   4       15.51       15.67      9.32 o
   8   2   4       40.46       36.16     21.90 o
  -7   3   4       17.25        0.00     15.36 o
  -6   3   4        0.23        0.00      8.68 o
  -5   3   4       68.42       67.68     11.74 o
  -4   3   4       18.80       27.01      8.52 o
  -3   3   4      113.86      105.13     16.33 o
  -2   3   4      128.94      140.38     11.02 o
  -1   3   4      515.39      566.26     17.25 o
   0   3   4     2568.23     2574.29     25.23 o
   1   3   4      762.09      730.50     17.69 o
   2   3   4      178.49      179.30     10.21 o
   3   3   4      858.39      785.87     16.07 o
   4   3   4      101.54       81.19      7.29 o
   5   3   4        0.07        0.00      4.75 o
   6   3   4      347.88      336.53     16.25 o
   7   3   4       30.04       23.95     13.90 o
   8   3   4        4.02        9.67     24.40 o
  -7   4   4        2.53        0.00     14.94 o
  -6   4   4       11.21       29.94     10.95 o
  -5   4   4        4.05        0.00      8.68 o
  -4   4   4      142.13      158.93     14.66 o
  -3   4   4       64.07       66.00     10.64 o
  -2   4   4      104.77       81.77     13.56 o
  -1   4   4     1185.77     1242.85     18.99 o
   0   4   4     2095.92     2152.46     24.98 o
   1   4   4      951.51     1028.34     23.64 o
   2   4   4       57.57       38.57      7.04 o
   3   4   4      788.24      780.46     15.25 o
   4   4   4       45.58       31.42      5.69 o
   5   4   4       45.53       45.96      7.68 o
   6   4   4       27.82       30.44     10.40 o
   7   4   4       45.66       60.53     14.82 o
   8   4   4        5.83       13.00     12.17 o
  -7   5   4        0.75        0.00     13.66 o
  -6   5   4        9.43       37.73     15.34 o
  -5   5   4        2.14        0.00     13.77 o
  -4   5   4       40.98       41.15     10.56 o
  -3   5   4       55.26       47.57      9.60 o
  -2   5   4     1102.50     1134.59     29.81 o
  -1   5   4      490.23      486.74     13.63 o
   0   5   4       17.38       28.77      5.22 o
   1   5   4      460.61      418.73     11.27 o
   2   5   4     1480.77     1562.02     30.93 o
   3   5   4        2.62        4.99      8.64 o
   4   5   4      374.46      367.18     17.91 o
   5   5   4      572.85      516.71     22.62 o
   6   5   4       35.08       27.76      9.52 o
   7   5   4       22.28       36.12     13.91 o
   8   5   4        1.47        0.00     13.43 o
  -6   6   4       29.52        1.00     15.09 o
  -5   6   4       18.17        0.00     10.65 o
  -4   6   4      268.64      274.69     19.91 o
  -3   6   4       87.95       83.01     11.97 o
  -2   6   4        8.69        8.51      8.03 o
  -1   6   4        0.90        8.95      4.73 o
   0   6   4      508.48      499.98     14.96 o
   1   6   4        4.58        5.85      4.34 o
   2   6   4      100.69      101.90     10.09 o
   3   6   4      172.25      132.82     11.87 o
   4   6   4       60.79       52.19      9.33 o
   5   6   4      165.92      175.05     15.04 o
   6   6   4        7.11        0.00      7.78 o
   7   6   4       46.17       39.02     12.34 o
   8   6   4        1.20       11.72     19.10 o
  -6   7   4        0.03        0.00     13.61 o
  -5   7   4        0.17       14.69     13.16 o
  -4   7   4      101.88      107.20     15.27 o
  -3   7   4      252.84      249.40     18.81 o
  -2   7   4        7.73        0.00      7.91 o
  -1   7   4      105.76      104.69      8.86 o
   0   7   4       42.66       35.77      6.37 o
   1   7   4      648.02      569.92     17.64 o
   2   7   4        2.87        8.66      7.64 o
   3   7   4      483.19      444.17     20.45 o
   4   7   4      332.12      291.50     17.58 o
   5   7   4       13.26        5.53      8.02 o
   6   7   4       11.48       27.04     10.28 o
   7   7   4       14.39       14.71     10.04 o
   8   7   4        9.32       59.61     24.99 o
  -5   8   4        7.80        9.79     12.89 o
  -4   8   4        0.17        2.49      9.53 o
  -3   8   4       53.19       67.50     13.06 o
  -2   8   4       41.47       36.53     11.25 o
  -1   8   4       60.00       66.28     11.04 o
   0   8   4        0.05       11.36      6.04 o
   1   8   4       55.66       46.87     12.00 o
   2   8   4        5.38       15.78      8.98 o
   3   8   4      476.58      454.44     36.27 o
   4   8   4        2.61        4.50      7.72 o
   5   8   4       14.13       17.65      9.10 o
   6   8   4       88.91       86.81     13.41 o
   7   8   4       32.05       29.23     12.96 o
   8   8   4        5.17        5.12     14.20 o
  -5   9   4       19.03       31.67     15.87 o
  -4   9   4       38.74       54.57     41.91 o
  -3   9   4       71.52       56.62     13.05 o
  -2   9   4      126.71      114.40     14.78 o
  -1   9   4       33.14       39.35     11.08 o
   0   9   4      167.29      154.22     14.88 o
   1   9   4        1.42        4.88      8.79 o
   2   9   4      149.20      148.17     14.99 o
   3   9   4      350.57      381.92     21.06 o
   4   9   4      111.90      121.57     14.07 o
   5   9   4        1.20        0.00      8.53 o
   6   9   4        0.01       10.86     12.95 o
   7   9   4       67.66      124.69     30.33 o
  -4  10   4        3.39        8.05     15.91 o
  -3  10   4       32.38       40.96     13.13 o
  -2  10   4      166.56      163.24     17.37 o
  -1  10   4       35.67       64.31     17.19 o
   0  10   4       92.54       68.46     30.89 o
   1  10   4        0.03        0.00     11.33 o
   2  10   4      534.31      511.48     25.61 o
   3  10   4       30.49       18.71     20.36 o
   4  10   4      163.84      178.53     17.14 o
   5  10   4      137.12      170.62     32.44 o
   6  10   4       61.13       56.07     16.21 o
   7  10   4       20.66       22.86     14.15 o
  -3  11   4       36.87       33.69     13.43 o
  -2  11   4       75.61       52.38     18.82 o
  -1  11   4        6.85       28.06     16.78 o
   0  11   4       54.25       41.81     17.93 o
   1  11   4        0.50        0.00      8.90 o
   2  11   4       39.58       34.73     11.52 o
   3  11   4       36.27       28.29     10.99 o
   4  11   4        1.99        0.00     10.49 o
   5  11   4        1.15        0.00     14.67 o
   6  11   4       24.64        0.00     13.22 o
   7  11   4        2.53        7.51     15.58 o
  -2  12   4        5.97        0.00     15.38 o
  -1  12   4        0.70        4.76     16.28 o
   0  12   4       82.71       64.71     21.22 o
   1  12   4       36.34       53.14     17.64 o
   2  12   4        0.20        0.00     10.26 o
   3  12   4        1.61       12.86     11.02 o
   4  12   4       12.66       24.11     21.06 o
   5  12   4        0.01       19.36     38.82 o
   6  12   4        0.07       17.57     27.66 o
  -1  13   4        7.33       58.06     31.24 o
   0  13   4       32.26       30.35     24.15 o
   1  13   4       11.11       63.75     20.49 o
   2  13   4       12.69        0.00     10.87 o
   3  13   4        0.77        0.94     12.99 o
   4  13   4       25.16       20.96     16.18 o
   5  13   4        0.42       11.08     14.82 o
   1  14   4        7.16        0.00     17.27 o
   2  14   4       19.65        7.72     25.27 o
   3  14   4        4.96       45.05     34.58 o
   4  14   4        0.00       34.18     16.70 o
  -2 -14   5       21.24       24.44     14.91 o
  -1 -14   5        3.73       18.04     21.20 o
  -4 -13   5        5.72        0.00     14.88 o
  -3 -13   5        2.29       14.47     14.95 o
  -2 -13   5       10.72        8.16     14.29 o
  -1 -13   5       54.56       80.39     24.64 o
   0 -13   5       28.37       36.71     13.48 o
   1 -13   5        0.00        0.00     12.43 o
  -5 -12   5       12.71        3.99     14.30 o
  -4 -12   5        0.03       14.03     14.50 o
  -3 -12   5       12.08        4.21     12.40 o
  -2 -12   5        0.54        0.00     15.77 o
  -1 -12   5        8.61        1.41      9.30 o
   0 -12   5        5.79       18.84     12.26 o
   1 -12   5       33.65       62.26     20.04 o
   2 -12   5        1.18        0.00     16.57 o
  -6 -11   5        0.04        0.00     15.80 o
  -5 -11   5        1.81        0.00     13.97 o
  -4 -11   5        6.76        0.00     11.22 o
  -3 -11   5       45.54       38.73     11.72 o
  -2 -11   5       16.58       11.31      9.98 o
  -1 -11   5       66.06       67.27     12.33 o
   0 -11   5       71.98       73.39     14.93 o
   1 -11   5        5.94        0.00     10.81 o
   2 -11   5        0.84       11.17     10.18 o
   3 -11   5       88.12      147.61     41.81 o
  -6 -10   5        7.34        6.52     13.49 o
  -5 -10   5       26.89       23.31     20.61 o
  -4 -10   5       19.20       35.10     12.39 o
  -3 -10   5       62.98       61.12     22.22 o
  -2 -10   5      186.95      169.84     17.65 o
  -1 -10   5      145.14      128.84     19.32 o
   0 -10   5       28.20       32.22     10.87 o
   1 -10   5      599.67      614.45     28.13 o
   2 -10   5       20.91       17.14     12.18 o
   3 -10   5       12.33        0.00     12.43 o
   4 -10   5        6.08        2.62     16.39 o
  -7  -9   5       47.73       94.67     19.30 o
  -6  -9   5       83.79       60.28     17.12 o
  -5  -9   5      181.45      174.61     27.65 o
  -4  -9   5      526.41      575.97     30.22 o
  -3  -9   5      238.37      213.15     18.92 o
  -2  -9   5      446.36      398.52     22.80 o
  -1  -9   5        5.05        0.00      9.55 o
   0  -9   5       69.59       59.42     12.57 o
   1  -9   5        4.52       12.61      8.51 o
   2  -9   5       10.18       26.97     10.34 o
   3  -9   5       65.92       66.75     12.65 o
   4  -9   5       32.63       18.13     15.10 o
   5  -9   5        5.71        0.00     22.26 o
  -7  -8   5       21.03       27.64     15.04 o
  -6  -8   5       50.79       50.20     13.78 o
  -5  -8   5      142.82      189.72     18.87 o
  -4  -8   5      818.68      804.07     32.57 o
  -3  -8   5       62.69       45.12     12.46 o
  -2  -8   5       38.75       32.14     10.57 o
  -1  -8   5      323.12      344.81     30.77 o
   0  -8   5      281.56      255.11     14.20 o
   1  -8   5        2.84        3.05      7.27 o
   2  -8   5        1.86        3.78     10.94 o
   3  -8   5       60.29       74.01     16.22 o
   4  -8   5        0.01        9.29     12.26 o
   5  -8   5       67.42       92.90     33.03 o
  -7  -7   5       38.09       50.20     13.71 o
  -6  -7   5       57.71       54.65     13.31 o
  -5  -7   5      818.35      818.41     32.70 o
  -4  -7   5       44.81       39.45     11.07 o
  -3  -7   5        0.26        0.95      9.37 o
  -2  -7   5      112.22      135.46     13.69 o
  -1  -7   5       42.55       40.80      7.88 o
   0  -7   5      153.47      157.38     11.08 o
   1  -7   5        0.21        4.60      6.76 o
   2  -7   5      546.80      535.30     23.76 o
   3  -7   5      138.93      134.21     14.91 o
   4  -7   5        4.89        0.00      8.83 o
   5  -7   5       24.93       56.30     29.35 o
   6  -7   5        2.53       18.72     14.62 o
  -8  -6   5        1.55        0.00     16.06 o
  -7  -6   5       26.65       40.24     12.54 o
  -6  -6   5        9.49        0.00      9.26 o
  -5  -6   5      152.62      164.55     16.38 o
  -4  -6   5       49.87       69.60     12.33 o
  -3  -6   5      138.36      104.35     12.36 o
  -2  -6   5      937.90      903.53     27.16 o
  -1  -6   5       78.87       70.81      8.15 o
   0  -6   5       16.69       18.92      6.06 o
   1  -6   5       32.78       23.28      6.59 o
   2  -6   5      399.87      390.66     19.84 o
   3  -6   5      134.73      138.59     16.50 o
   4  -6   5       51.94       43.05     10.91 o
   5  -6   5      145.59      161.06     41.00 o
   6  -6   5        1.61       25.14     13.69 o
  -8  -5   5        1.16        0.00     14.65 o
  -7  -5   5        4.80       33.05     15.87 o
  -6  -5   5       96.03       94.63     15.82 o
  -5  -5   5      298.76      305.03     23.92 o
  -4  -5   5        2.34        0.00      9.80 o
  -3  -5   5      562.95      569.62     26.30 o
  -2  -5   5       72.91       71.40      9.83 o
  -1  -5   5       85.97       84.66      7.07 o
   0  -5   5     1427.83     1641.82     25.43 o
   1  -5   5      980.90      982.91     20.61 o
   2  -5   5     1321.31     1255.87     24.63 o
   3  -5   5      441.64      444.95     21.01 o
   4  -5   5        2.95        0.00      8.25 o
   5  -5   5       44.94       45.70     11.38 o
   6  -5   5       57.24       79.99     17.42 o
   7  -5   5        8.94       30.97     14.26 o
  -8  -4   5        2.13        0.00     12.75 o
  -7  -4   5       15.01       12.49     14.00 o
  -6  -4   5       48.49       49.90     11.32 o
  -5  -4   5        3.05        0.00      7.26 o
  -4  -4   5        0.25        0.00      6.35 o
  -3  -4   5     2377.03     2373.79     41.48 o
  -2  -4   5     1153.17     1217.10     28.12 o
  -1  -4   5      572.49      599.08     14.40 o
   0  -4   5     1511.28     1641.09     23.13 o
   1  -4   5     1706.69     1668.97     24.00 o
   2  -4   5     1555.71     1690.03     22.03 o
   3  -4   5      353.49      350.48     15.64 o
   4  -4   5      731.89      771.56     28.12 o
   5  -4   5      120.16      114.27     14.40 o
   6  -4   5       26.84       16.61     13.15 o
   7  -4   5        1.72       24.37     13.95 o
  -8  -3   5        1.03        0.00     12.03 o
  -7  -3   5        6.07        0.00     13.37 o
  -6  -3   5       52.87       65.27     15.35 o
  -5  -3   5       72.27      100.73     11.89 o
  -4  -3   5       40.70       34.80      6.91 o
  -3  -3   5     1019.65     1017.72     18.77 o
  -2  -3   5     1541.73     1626.00     39.45 o
  -1  -3   5     1307.47     1288.63     28.80 o
   0  -3   5      597.05      637.69     13.44 o
   1  -3   5     1000.85     1038.38     17.18 o
   2  -3   5      428.47      446.73     17.63 o
   3  -3   5       61.58       65.06      9.18 o
   4  -3   5       13.84        0.00      7.14 o
   5  -3   5      112.99      152.04     13.07 o
   6  -3   5       22.77        7.22     10.91 o
   7  -3   5        1.98       13.94     12.16 o
  -8  -2   5        2.12       23.36     34.79 o
  -7  -2   5       90.50      104.03     19.55 o
  -6  -2   5       61.75       53.32     16.60 o
  -5  -2   5       60.90       67.12      8.85 o
  -4  -2   5      544.87      508.26     18.50 o
  -3  -2   5     2055.56     2169.23     28.54 o
  -2  -2   5     1166.58     1171.89     18.29 o
  -1  -2   5     1949.51     1908.95     20.68 o
   0  -2   5     2715.84     2908.09     26.57 o
   1  -2   5     2530.15     2766.65     24.17 o
   2  -2   5        0.17        1.82      5.13 o
   3  -2   5      863.74      812.75     23.76 o
   4  -2   5       71.35       71.82     10.01 o
   5  -2   5      250.90      257.72     17.84 o
   6  -2   5       18.24       28.32     10.70 o
   7  -2   5       16.09        9.36     22.40 o
   8  -2   5        6.33        5.39     13.63 o
  -8  -1   5       48.12       57.39     17.52 o
  -7  -1   5       49.97       41.91     37.14 o
  -6  -1   5       35.02       33.05     11.00 o
  -5  -1   5      146.53      157.75     14.33 o
  -4  -1   5       14.41        6.47      5.66 o
  -3  -1   5      167.12      169.52      9.25 o
  -2  -1   5       46.04       50.57      6.07 o
  -1  -1   5      883.64      858.52     15.44 o
   0  -1   5     3161.50     3432.79     28.42 o
   1  -1   5       17.83       21.62      3.76 o
   2  -1   5      448.08      471.44     24.09 o
   3  -1   5        5.57        4.11      4.83 o
   4  -1   5      704.07      729.41     24.46 o
   5  -1   5       65.92       57.27     10.34 o
   6  -1   5      135.16      139.73     14.99 o
   7  -1   5       68.43       94.59     17.49 o
   8  -1   5       15.31       16.14     20.43 o
  -8   0   5      171.00      141.45     18.60 o
  -7   0   5        0.19       13.01     15.90 o
  -6   0   5       14.11       11.04     10.18 o
  -5   0   5      180.54      169.05     15.00 o
  -4   0   5      164.18      155.44      9.65 o
  -3   0   5      411.99      412.37     12.05 o
  -2   0   5      739.94      710.14     15.08 o
  -1   0   5     2993.72     2986.49     27.99 o
   0   0   5     1845.76     2124.51     28.47 o
   1   0   5     4599.18     4644.03     33.07 o
   2   0   5      170.33      186.24      7.56 o
   3   0   5      240.95      241.63      9.57 o
   4   0   5     1197.64     1265.47     23.24 o
   5   0   5      410.51      382.31     19.57 o
   6   0   5      366.75      312.85     20.02 o
   7   0   5       18.84       19.48     11.28 o
   8   0   5        4.51        6.41      8.96 o
  -7   1   5        0.69        5.38      9.99 o
  -6   1   5        5.44       16.14      9.63 o
  -5   1   5      141.56      152.01     22.91 o
  -4   1   5       12.92       10.02      8.96 o
  -3   1   5       31.88       26.52      5.46 o
  -2   1   5       67.19       57.83      5.52 o
  -1   1   5     1464.30     1505.70     19.91 o
   0   1   5     1096.65     1223.97     20.29 o
   1   1   5       41.92       48.80      5.98 o
   2   1   5      190.76      189.70      8.17 o
   3   1   5     1043.22     1048.59     19.38 o
   4   1   5     4353.44     4561.14     44.89 o
   5   1   5        2.82        0.00      6.26 o
   6   1   5      352.67      347.69     20.25 o
   7   1   5        2.53        7.20      9.07 o
   8   1   5       51.08       48.76     14.83 o
  -7   2   5       49.46       56.15     13.43 o
  -6   2   5        0.55        0.00     10.25 o
  -5   2   5       27.28       22.36      9.83 o
  -4   2   5        0.70        0.00      6.22 o
  -3   2   5      782.76      756.18     24.18 o
  -2   2   5       13.63        0.00      8.26 o
  -1   2   5      774.22      812.84     14.61 o
   0   2   5    10186.41    10738.23     53.07 o
   1   2   5      203.71      188.16      8.42 o
   2   2   5       51.00       38.99      4.93 o
   3   2   5        7.04        9.63      4.47 o
   4   2   5     2236.50     2161.00     40.97 o
   5   2   5       16.19       17.62      6.29 o
   6   2   5      101.18      101.39     11.91 o
   7   2   5        2.95        3.60      8.85 o
   8   2   5       25.40       46.17     15.94 o
  -7   3   5        1.30       13.56     12.22 o
  -6   3   5       31.67       38.20     19.55 o
  -5   3   5        1.21       14.43      9.37 o
  -4   3   5       24.29       19.21      8.94 o
  -3   3   5       94.49       88.53     10.43 o
  -2   3   5      114.01      106.99     10.45 o
  -1   3   5      234.74      247.19      8.94 o
   0   3   5     1027.10     1060.13     15.25 o
   1   3   5     1075.33     1015.09     16.05 o
   2   3   5      458.09      436.26     15.53 o
   3   3   5      262.38      268.97     11.11 o
   4   3   5     1003.87      980.79     21.16 o
   5   3   5      151.17      153.84     10.47 o
   6   3   5        4.16       26.66     14.00 o
   7   3   5        0.06       11.38     10.70 o
   8   3   5        6.63       27.59     13.41 o
  -7   4   5       10.41        0.00     13.98 o
  -6   4   5        2.53        5.16     15.73 o
  -5   4   5       35.64       50.19     11.69 o
  -4   4   5      162.87      210.95     16.82 o
  -3   4   5       25.89       18.68      9.91 o
  -2   4   5      440.06      413.87     18.29 o
  -1   4   5     6610.72     6974.69     46.01 o
   0   4   5      129.77      129.03      7.64 o
   1   4   5     1461.58     1387.38     21.77 o
   2   4   5      741.41      779.66     26.15 o
   3   4   5      424.90      392.69     10.82 o
   4   4   5        0.27        1.57      4.30 o
   5   4   5      201.39      203.69     15.06 o
   6   4   5        4.62        1.82      9.29 o
   7   4   5       22.31       53.72     14.99 o
   8   4   5        0.59       15.86     13.02 o
  -6   5   5       32.38       42.20     12.89 o
  -5   5   5       41.53       64.72     12.37 o
  -4   5   5      400.31      356.48     21.57 o
  -3   5   5      210.80      218.15     16.65 o
  -2   5   5       33.40       38.30      8.59 o
  -1   5   5       39.13       49.90      5.92 o
   0   5   5     3025.69     2967.31     32.95 o
   1   5   5      593.46      612.44     22.83 o
   2   5   5      294.22      299.14     14.82 o
   3   5   5     3251.32     3147.49     46.98 o
   4   5   5      149.77      169.62     13.66 o
   5   5   5       97.88       92.48     11.80 o
   6   5   5       55.54       87.58     15.50 o
   7   5   5       87.44       79.17     15.75 o
   8   5   5        5.03        1.88     14.92 o
  -6   6   5       66.02       83.26     21.20 o
  -5   6   5        0.00        0.00     18.36 o
  -4   6   5        1.07        0.00      8.82 o
  -3   6   5        1.17        0.00     11.18 o
  -2   6   5      783.86      731.62     26.61 o
  -1   6   5       16.29       14.26      5.06 o
   0   6   5      449.20      414.98     13.92 o
   1   6   5      233.18      234.65      9.85 o
   2   6   5      277.30      300.36     16.00 o
   3   6   5      176.16      182.59     13.19 o
   4   6   5       64.45       68.86     10.14 o
   5   6   5       43.08       75.03     12.51 o
   6   6   5       78.16       98.05     13.64 o
   7   6   5        9.76       25.35     10.46 o
   8   6   5       45.88       38.97     27.17 o
  -6   7   5        0.12       13.76     14.76 o
  -5   7   5       66.98       51.97     13.62 o
  -4   7   5       13.45       22.86     15.20 o
  -3   7   5       20.75       27.36     12.64 o
  -2   7   5        3.50        0.00      8.76 o
  -1   7   5      244.83      207.85     15.01 o
   0   7   5        5.28        6.41      5.26 o
   1   7   5       88.94       87.43      8.16 o
   2   7   5     2326.82     2281.22     42.77 o
   3   7   5      259.94      230.27     15.46 o
   4   7   5      106.80      129.12     13.28 o
   5   7   5      616.81      597.32     25.98 o
   6   7   5       91.31      106.55     14.26 o
   7   7   5        2.37        3.30      9.82 o
   8   7   5        1.86        0.00     16.99 o
  -5   8   5        0.43        0.00     32.26 o
  -4   8   5        0.51       13.65     10.74 o
  -3   8   5      134.13      164.76     17.00 o
  -2   8   5        4.94        0.00     11.45 o
  -1   8   5       49.86       41.47     10.88 o
   0   8   5      137.80      146.22     10.53 o
   1   8   5      968.65      933.68     29.05 o
   2   8   5      506.07      510.00     22.55 o
   3   8   5       17.42       12.36      7.91 o
   4   8   5      160.09      181.72     15.81 o
   5   8   5      250.65      252.32     21.38 o
   6   8   5        4.31       11.85     10.36 o
   7   8   5       94.25      104.15     19.09 o
   8   8   5        2.90       27.28     24.96 o
  -4   9   5       11.42        7.60     10.96 o
  -3   9   5       88.73       88.89     14.77 o
  -2   9   5        0.03        0.00      9.97 o
  -1   9   5        0.19       10.69      9.77 o
   0   9   5      193.50      224.51     24.59 o
   1   9   5      814.87      805.24     29.22 o
   2   9   5      638.29      613.99     26.38 o
   3   9   5      215.96      224.89     18.13 o
   4   9   5      217.24      238.06     18.18 o
   5   9   5       73.56       72.26     12.55 o
   6   9   5      109.29      131.34     15.83 o
   7   9   5        7.07        0.73     19.13 o
  -4  10   5        3.02        1.80     15.08 o
  -3  10   5       19.41       27.35     12.09 o
  -2  10   5       32.95       40.13     11.99 o
  -1  10   5      132.17      110.15     21.35 o
   0  10   5     1046.08     1076.01     95.17 o
   1  10   5       68.65       46.23     12.10 o
   2  10   5       79.88       35.56     11.64 o
   3  10   5      685.42      672.17     28.95 o
   4  10   5       24.36       23.25     10.35 o
   5  10   5      111.39      109.20     14.76 o
   6  10   5        8.55       37.30     22.01 o
   7  10   5        0.43       18.06     16.03 o
  -3  11   5       31.59       59.42     19.58 o
  -2  11   5        1.46       14.82     16.35 o
  -1  11   5       54.84       73.00     23.73 o
   0  11   5      155.57      179.85     34.65 o
   1  11   5        5.94       11.14      9.26 o
   2  11   5        0.05        6.20     10.60 o
   3  11   5        7.86        0.00     12.51 o
   4  11   5       76.74       76.04     14.10 o
   5  11   5       24.33       79.21     29.77 o
   6  11   5        3.09        3.03     14.04 o
   7  11   5        7.71        0.00     11.57 o
  -2  12   5      110.23      160.90     26.15 o
  -1  12   5       36.57       33.06     18.19 o
   0  12   5        0.13        6.04     18.36 o
   1  12   5       38.40       46.83     18.56 o
   2  12   5       68.13       69.69     14.22 o
   3  12   5        8.40        0.00     13.09 o
   4  12   5        9.35        6.78     12.57 o
   5  12   5       93.33      120.34     20.20 o
   6  12   5        0.00        0.00     13.41 o
  -1  13   5        4.85       28.32     18.33 o
   0  13   5       14.75       36.33     30.15 o
   1  13   5        5.53        5.53     18.78 o
   2  13   5        0.59       12.52     17.15 o
   3  13   5        8.11        5.03     12.49 o
   4  13   5        8.93       23.54     13.89 o
   5  13   5        5.51       36.61     17.09 o
   1  14   5        7.44        9.32     29.28 o
   2  14   5        1.07        0.00     26.19 o
   3  14   5       16.19       24.54     15.36 o
  -4 -13   6        2.15        3.77     15.35 o
  -3 -13   6       33.15       63.96     17.20 o
  -2 -13   6       39.03       46.32     17.22 o
  -1 -13   6        0.29        0.00     11.17 o
   0 -13   6        7.77        9.83     13.20 o
   1 -13   6        5.36       41.90     15.06 o
  -5 -12   6       26.00       26.19     16.29 o
  -4 -12   6       15.24       26.18     15.85 o
  -3 -12   6        5.62        0.00     12.37 o
  -2 -12   6      210.10      254.89     21.24 o
  -1 -12   6        6.54       15.61     12.73 o
   0 -12   6        7.26       43.62     22.36 o
   1 -12   6       46.12       58.25     15.15 o
   2 -12   6       14.61       36.79     20.57 o
  -6 -11   6        0.12       16.70     15.38 o
  -5 -11   6        2.16        2.57     14.31 o
  -4 -11   6        0.64        0.00     13.32 o
  -3 -11   6       71.46       94.53     14.97 o
  -2 -11   6        0.30        0.00      9.97 o
  -1 -11   6        5.59       14.22     10.36 o
   0 -11   6        5.30        2.45     11.48 o
   1 -11   6       64.73       67.43     14.71 o
   2 -11   6      138.49      139.92     37.53 o
   3 -11   6        0.26       22.33     13.97 o
  -6 -10   6        0.04       13.14     15.47 o
  -5 -10   6       78.33       87.26     16.55 o
  -4 -10   6       34.99       49.89     13.75 o
  -3 -10   6       22.70       14.42     14.75 o
  -2 -10   6       33.19       27.89     11.46 o
  -1 -10   6     1780.27     1808.07     46.96 o
   0 -10   6      116.20      135.63     18.85 o
   1 -10   6       13.70       58.66     21.97 o
   2 -10   6       20.87       13.08     15.23 o
   3 -10   6       11.87        0.00     12.31 o
   4 -10   6       96.21       82.77     19.86 o
  -7  -9   6       40.05       41.70     24.31 o
  -6  -9   6       66.08       57.75     12.52 o
  -5  -9   6       38.49        7.30     12.90 o
  -4  -9   6      250.17      221.67     20.65 o
  -3  -9   6       51.37       39.89     12.28 o
  -2  -9   6       73.60       88.78     14.40 o
  -1  -9   6        0.14        3.41      9.99 o
   0  -9   6       70.99       61.06     11.69 o
   1  -9   6      494.01      497.85     24.58 o
   2  -9   6        0.95        0.00     14.03 o
   3  -9   6        5.32       17.36     11.55 o
   4  -9   6        4.63        3.29     12.55 o
   5  -9   6       20.52       11.66     14.88 o
  -7  -8   6        1.22        0.00     11.81 o
  -6  -8   6        1.67       12.60     12.24 o
  -5  -8   6        0.09        0.00     10.01 o
  -4  -8   6       18.19       13.02     11.00 o
  -3  -8   6      159.21      170.96     17.34 o
  -2  -8   6     1829.71     1820.47     71.19 o
  -1  -8   6      276.90      261.76     18.35 o
   0  -8   6       85.07       94.79     10.17 o
   1  -8   6        0.16        0.00      8.11 o
   2  -8   6       34.99       43.86     10.78 o
   3  -8   6      385.07      429.87     24.12 o
   4  -8   6       10.16       33.59     25.70 o
   5  -8   6        0.14       21.02     13.78 o
  -7  -7   6       38.80       45.84     14.23 o
  -6  -7   6      108.09      107.48     15.68 o
  -5  -7   6       37.97       39.15     12.26 o
  -4  -7   6      216.94      185.25     17.13 o
  -3  -7   6       84.64       86.48     13.47 o
  -2  -7   6      143.50      126.12     11.79 o
  -1  -7   6        3.66        0.00      7.97 o
   0  -7   6      426.18      403.90     16.27 o
   1  -7   6      391.42      391.36     16.11 o
   2  -7   6      116.68      126.39     13.30 o
   3  -7   6       75.63       50.64     10.55 o
   4  -7   6        8.15       13.60      9.20 o
   5  -7   6       39.28       15.80     14.52 o
   6  -7   6        8.30        0.00     13.21 o
  -7  -6   6        1.22        0.00     14.68 o
  -6  -6   6       38.79       20.36     10.84 o
  -5  -6   6      295.01      253.31     19.85 o
  -4  -6   6       68.32       79.48     12.01 o
  -3  -6   6      647.77      598.80     27.52 o
  -2  -6   6      396.21      378.43     19.15 o
  -1  -6   6      913.56      864.47     18.58 o
   0  -6   6       31.51       31.46      6.78 o
   1  -6   6      305.10      307.69     13.49 o
   2  -6   6      453.64      460.24     21.52 o
   3  -6   6       25.60       27.04      9.65 o
   4  -6   6        7.89        1.84     11.79 o
   5  -6   6        8.17       17.44     15.38 o
   6  -6   6        6.98       35.77     15.31 o
  -8  -5   6        1.92       20.65     17.18 o
  -7  -5   6       21.98       19.11     14.07 o
  -6  -5   6        1.09        8.97      9.09 o
  -5  -5   6      250.85      308.51     20.58 o
  -4  -5   6      143.53      130.48     13.88 o
  -3  -5   6       38.61       35.83      9.08 o
  -2  -5   6      210.50      201.89     15.84 o
  -1  -5   6      798.29      786.33     16.01 o
   0  -5   6      462.83      398.94     13.59 o
   1  -5   6      315.85      300.27     13.05 o
   2  -5   6      502.73      549.13     22.16 o
   3  -5   6       21.84        9.60      7.93 o
   4  -5   6        1.67       11.68      9.23 o
   5  -5   6        9.77        2.33      8.92 o
   6  -5   6       68.92       86.63     17.97 o
   7  -5   6        0.11        5.47     12.88 o
  -8  -4   6        0.01       17.34     14.07 o
  -7  -4   6       71.07       74.66     16.85 o
  -6  -4   6       37.95       52.84     16.37 o
  -5  -4   6      116.43      110.82     14.90 o
  -4  -4   6       69.85       63.78     10.32 o
  -3  -4   6      976.76      932.13     29.24 o
  -2  -4   6        1.74        6.49      7.04 o
  -1  -4   6      635.30      660.71     13.49 o
   0  -4   6     3945.10     4243.14     37.65 o
   1  -4   6     5370.51     5734.89     59.88 o
   2  -4   6      581.42      625.05     22.42 o
   3  -4   6       88.68       98.21     11.72 o
   4  -4   6      317.77      329.32     19.27 o
   5  -4   6        0.05        0.00      8.51 o
   6  -4   6       15.09       19.75     13.11 o
   7  -4   6        0.96        2.82     12.74 o
  -8  -3   6        0.72        0.00     11.43 o
  -7  -3   6        0.84        8.58     23.62 o
  -6  -3   6        0.41        9.56     17.83 o
  -5  -3   6      275.16      342.01     19.35 o
  -4  -3   6      753.51      739.42     25.34 o
  -3  -3   6       18.17       11.11      5.42 o
  -2  -3   6       34.52       25.44      7.51 o
  -1  -3   6       13.20        4.43      6.21 o
   0  -3   6      758.41      839.06     16.16 o
   1  -3   6        7.93        8.18      4.35 o
   2  -3   6       95.78      100.93     10.01 o
   3  -3   6      137.54      129.75     11.78 o
   4  -3   6        6.65       13.27      7.08 o
   5  -3   6      131.04      141.70     15.04 o
   6  -3   6       19.89       17.40     10.06 o
   7  -3   6       18.05       28.93     13.70 o
  -8  -2   6        5.26       15.96     15.22 o
  -7  -2   6        4.74        0.11     12.19 o
  -6  -2   6       21.98       26.86     12.82 o
  -5  -2   6       28.55       31.35     13.15 o
  -4  -2   6      132.90      112.16      9.64 o
  -3  -2   6       79.09       76.62      7.73 o
  -2  -2   6      488.52      463.42     22.55 o
  -1  -2   6     9315.37    10184.55     53.52 o
   0  -2   6     1151.60     1156.87     18.44 o
   1  -2   6      486.79      492.85     12.15 o
   2  -2   6      151.74      171.70     11.60 o
   3  -2   6     1329.98     1174.07     29.84 o
   4  -2   6        0.87        0.00      6.33 o
   5  -2   6        7.11        0.00      6.91 o
   6  -2   6        0.06        0.00      7.65 o
   7  -2   6        0.78       19.54     15.94 o
   8  -2   6        4.05        6.21     16.99 o
  -8  -1   6        7.42       19.05     25.10 o
  -7  -1   6        1.80        5.64     10.69 o
  -6  -1   6       21.97       47.61     29.38 o
  -5  -1   6       27.79       20.91     10.51 o
  -4  -1   6       14.23       18.99      6.72 o
  -3  -1   6      362.16      367.61     13.35 o
  -2  -1   6      523.90      569.78     14.84 o
  -1  -1   6      639.13      626.91     14.18 o
   0  -1   6       16.31       21.34      4.85 o
   1  -1   6      103.42       99.02      6.34 o
   2  -1   6        9.64        8.75      5.59 o
   3  -1   6        7.33        4.41      5.69 o
   4  -1   6       87.36       81.30     10.19 o
   5  -1   6      272.72      274.14     18.43 o
   6  -1   6       35.26       24.78     10.32 o
   7  -1   6       13.14        2.98      9.07 o
   8  -1   6       43.41       62.23     16.90 o
  -7   0   6       21.20       21.87     25.56 o
  -6   0   6        9.70       16.19     10.58 o
  -5   0   6      138.68      133.66     13.56 o
  -4   0   6      186.20      189.80     14.77 o
  -3   0   6        8.42       11.12      4.95 o
  -2   0   6     1504.36     1464.02     22.90 o
  -1   0   6     1829.85     1906.09     24.45 o
   0   0   6      202.53      196.17      8.71 o
   1   0   6     1702.17     1706.42     22.10 o
   2   0   6     1236.52     1188.79     18.43 o
   3   0   6      572.04      547.25     13.81 o
   4   0   6       97.64       98.16     10.55 o
   5   0   6      150.47      132.90     12.82 o
   6   0   6      752.63      732.71     29.71 o
   7   0   6       30.84       33.83     10.54 o
   8   0   6        8.83        1.14     12.55 o
  -7   1   6       62.08       46.80     14.87 o
  -6   1   6        3.92        0.00      9.86 o
  -5   1   6       26.74       32.14     10.99 o
  -4   1   6       48.26       41.98      9.58 o
  -3   1   6       14.38       20.34      4.72 o
  -2   1   6      247.92      235.25      9.82 o
  -1   1   6      464.89      475.49     12.95 o
   0   1   6       29.07       17.04      5.10 o
   1   1   6      335.09      351.93     11.11 o
   2   1   6       53.97       54.05      5.87 o
   3   1   6     1121.46     1103.58     20.56 o
   4   1   6     3162.08     3274.82     49.72 o
   5   1   6      187.37      153.03     13.41 o
   6   1   6      731.82      623.54     27.13 o
   7   1   6        1.38        0.00      8.27 o
   8   1   6        4.04        2.32     17.06 o
  -7   2   6        3.69       15.39     11.79 o
  -6   2   6       33.87       35.70     11.43 o
  -5   2   6        2.19        0.00      9.20 o
  -4   2   6       36.80       47.80     10.43 o
  -3   2   6      367.71      378.71     18.75 o
  -2   2   6      325.23      313.00     15.53 o
  -1   2   6     1748.63     1834.19     23.94 o
   0   2   6      360.37      365.81     11.67 o
   1   2   6      141.54      152.29      8.66 o
   2   2   6     1532.31     1609.37     22.53 o
   3   2   6      520.93      521.64     14.56 o
   4   2   6      909.21      907.20     21.09 o
   5   2   6       93.30       94.40      9.36 o
   6   2   6       29.99       28.70      8.66 o
   7   2   6        6.21       12.95     10.89 o
   8   2   6       43.23       27.21     13.19 o
  -7   3   6        0.03        0.00     10.02 o
  -6   3   6       10.95        0.94      9.89 o
  -5   3   6        0.82        0.00      8.57 o
  -4   3   6        0.06        0.00      8.21 o
  -3   3   6       39.58       58.01      9.91 o
  -2   3   6       16.17        7.81      7.31 o
  -1   3   6      318.12      301.13     10.63 o
   0   3   6        0.91       12.08      5.19 o
   1   3   6      517.08      524.21     13.41 o
   2   3   6      827.81      935.14     15.39 o
   3   3   6      376.81      406.84     19.88 o
   4   3   6      716.49      720.67     18.78 o
   5   3   6      111.51      106.11      9.57 o
   6   3   6       15.14       18.91     10.68 o
   7   3   6       11.32       20.45     11.10 o
   8   3   6       10.75        1.96     11.71 o
  -7   4   6       16.12       34.74     18.16 o
  -6   4   6        0.44        1.72     14.34 o
  -5   4   6        5.63        8.40      9.88 o
  -4   4   6      127.49      156.39     15.86 o
  -3   4   6      230.98      222.52     16.69 o
  -2   4   6      488.80      500.90     20.85 o
  -1   4   6     2204.45     2371.99     28.73 o
   0   4   6      147.09      168.87      8.77 o
   1   4   6     1081.06     1192.65     19.51 o
   2   4   6      141.77      129.94     10.56 o
   3   4   6     1401.96     1395.72     19.40 o
   4   4   6        0.14        1.41      6.14 o
   5   4   6        0.50        0.00      7.09 o
   6   4   6        8.23       15.46      9.83 o
   7   4   6       15.72       18.25     13.06 o
   8   4   6       17.14       18.38     13.06 o
  -6   5   6       47.34       51.27     13.94 o
  -5   5   6        0.64        0.00     16.88 o
  -4   5   6       13.29        2.04     12.21 o
  -3   5   6       10.94       10.64      8.34 o
  -2   5   6      701.06      704.62     25.64 o
  -1   5   6      207.61      236.19     10.50 o
   0   5   6      357.19      363.99     12.69 o
   1   5   6     1362.10     1311.01     21.27 o
   2   5   6      129.71      132.56     11.31 o
   3   5   6       19.65       22.71      7.69 o
   4   5   6       90.48       81.28     10.67 o
   5   5   6       62.65       63.41     11.34 o
   6   5   6        1.22        6.85     10.40 o
   7   5   6       17.25       21.29     13.23 o
   8   5   6        0.11        0.00     11.99 o
  -6   6   6       28.76       30.55     15.67 o
  -5   6   6        2.43        0.00     12.90 o
  -4   6   6      124.22      137.19     15.93 o
  -3   6   6      134.97      127.41     14.42 o
  -2   6   6        6.97        4.15      8.59 o
  -1   6   6       58.58       54.30      9.05 o
   0   6   6       11.95       17.99      5.57 o
   1   6   6      659.66      589.98     14.98 o
   2   6   6      333.65      338.01     17.12 o
   3   6   6       33.04       29.54      8.51 o
   4   6   6       42.95       47.20     12.93 o
   5   6   6       34.80       20.62      9.30 o
   6   6   6      120.66      164.05     16.35 o
   7   6   6      178.08      179.92     21.97 o
   8   6   6        1.08       21.90     14.44 o
  -5   7   6        1.81        0.00     16.10 o
  -4   7   6       11.44       31.07     11.60 o
  -3   7   6       25.72       24.13     10.62 o
  -2   7   6        6.02        9.18      9.57 o
  -1   7   6      139.83      140.46     13.46 o
   0   7   6     1286.91     1249.89     25.33 o
   1   7   6       90.87       97.96     11.18 o
   2   7   6       13.54        2.40      7.90 o
   3   7   6      276.35      278.95     17.35 o
   4   7   6       13.76       15.05      8.69 o
   5   7   6       18.64        1.09     12.27 o
   6   7   6        0.03        0.00      8.03 o
   7   7   6       23.80       20.89     10.79 o
   8   7   6       39.55       34.00     16.55 o
  -5   8   6        4.12       36.24     13.96 o
  -4   8   6        1.36        5.96     17.10 o
  -3   8   6        0.05        0.00     15.45 o
  -2   8   6       81.42       76.11     12.61 o
  -1   8   6        7.70        7.46      8.35 o
   0   8   6      253.73      242.20     16.18 o
   1   8   6       18.10       32.54      9.01 o
   2   8   6      223.31      209.14     15.98 o
   3   8   6      171.69      141.93     14.37 o
   4   8   6      156.87      145.44     15.20 o
   5   8   6      243.19      269.24     27.12 o
   6   8   6        0.80        9.16     13.30 o
   7   8   6        3.19        9.61     12.38 o
   8   8   6        6.43        0.98     20.50 o
  -4   9   6        4.92        0.69     11.32 o
  -3   9   6        1.26       11.01     11.12 o
  -2   9   6        1.48        0.00      8.99 o
  -1   9   6      427.41      377.76     30.48 o
   0   9   6        1.37        0.00     32.16 o
   1   9   6        6.46       21.00     10.91 o
   2   9   6       10.56        2.05      9.45 o
   3   9   6       30.70       35.52     11.03 o
   4   9   6      405.43      381.33     22.57 o
   5   9   6      120.47      127.76     14.81 o
   6   9   6       13.41       12.10     10.74 o
   7   9   6        0.20        0.00     12.52 o
  -4  10   6        1.19        0.00     11.45 o
  -3  10   6       56.08       59.17     13.84 o
  -2  10   6        8.54       30.52     30.05 o
  -1  10   6       18.71        0.00     28.82 o
   0  10   6       39.11       35.65     16.97 o
   1  10   6      361.91      341.54     21.42 o
   2  10   6        3.04        0.00      9.14 o
   3  10   6      144.53      145.02     15.74 o
   4  10   6      101.62       87.96     15.19 o
   5  10   6        6.08        5.76      9.26 o
   6  10   6       10.04        7.29     12.77 o
   7  10   6        1.83        4.44     13.11 o
  -3  11   6        0.35        1.81     18.22 o
  -2  11   6      139.74      132.75     32.33 o
  -1  11   6       10.09       11.70     19.48 o
   0  11   6       33.80       28.44     16.26 o
   1  11   6        1.88       14.26     15.57 o
   2  11   6       24.53        0.00      9.18 o
   3  11   6       22.34       26.72     10.93 o
   4  11   6        0.73        0.00      8.00 o
   5  11   6       23.53       17.30     16.29 o
   6  11   6        1.52        0.00     21.97 o
  -2  12   6        0.49        2.54     19.03 o
  -1  12   6       22.68       19.85     15.70 o
   0  12   6        4.67       20.77     17.21 o
   1  12   6       20.64       15.86     16.92 o
   2  12   6        9.80       29.79     13.50 o
   3  12   6      104.73      125.03     16.20 o
   4  12   6        3.16        5.73      9.75 o
   5  12   6        2.61        6.71     15.52 o
   6  12   6        4.55        0.00     14.54 o
  -1  13   6        0.00        6.03     18.04 o
   0  13   6        0.19       30.59     24.78 o
   1  13   6        6.79       17.38     16.25 o
   2  13   6       24.97       43.83     24.92 o
   3  13   6        8.76       16.17     12.01 o
   4  13   6       53.60       70.08     17.10 o
   5  13   6        7.32        6.96     14.19 o
   2  14   6       97.46       77.05     21.67 o
  -3 -13   7        5.34        0.00     14.26 o
  -2 -13   7        7.74        6.68     25.59 o
  -1 -13   7       54.55      107.92     18.52 o
   0 -13   7        1.24       41.22     19.94 o
  -5 -12   7       19.13       39.30     19.04 o
  -4 -12   7       28.46       39.37     30.47 o
  -3 -12   7       16.35       30.39     13.30 o
  -2 -12   7        2.56       27.98     19.32 o
  -1 -12   7       65.30       80.60     17.02 o
   0 -12   7        0.45        5.71     12.05 o
   1 -12   7       22.07        0.00     12.11 o
   2 -12   7        0.48        0.00     12.19 o
  -5 -11   7       47.94       73.12     22.36 o
  -4 -11   7        5.00       22.77     12.65 o
  -3 -11   7       75.15       64.90     15.07 o
  -2 -11   7       16.65        0.00     10.98 o
  -1 -11   7       92.66      104.15     18.54 o
   0 -11   7        1.82        6.86     12.04 o
   1 -11   7       85.41       80.88     16.93 o
   2 -11   7        0.69       10.42     11.93 o
   3 -11   7       35.78       25.27     19.45 o
  -6 -10   7       66.33       76.30     18.78 o
  -5 -10   7       25.22        6.50     12.86 o
  -4 -10   7        0.02        5.56     10.93 o
  -3 -10   7      390.92      393.28     25.51 o
  -2 -10   7      113.36      116.92     15.71 o
  -1 -10   7        8.91       29.99     14.86 o
   0 -10   7       46.73       32.65     15.48 o
   1 -10   7        3.68        0.00     26.43 o
   2 -10   7      244.18      246.18     25.91 o
   3 -10   7       28.95       52.42     13.24 o
   4 -10   7        0.12        4.32     14.36 o
  -6  -9   7      178.66      145.95     25.85 o
  -5  -9   7       32.93       24.86     12.97 o
  -4  -9   7        0.63       11.81     10.88 o
  -3  -9   7        0.12       13.51     11.79 o
  -2  -9   7       57.78       64.03     13.98 o
  -1  -9   7        0.24        0.00      9.71 o
   0  -9   7      227.99      241.47     23.45 o
   1  -9   7       32.89       20.00     11.72 o
   2  -9   7        9.54       13.25      9.40 o
   3  -9   7       23.93       34.61     20.27 o
   4  -9   7       34.36       38.48     32.54 o
   5  -9   7        1.57        2.98     14.69 o
  -7  -8   7        8.60       17.04     16.41 o
  -6  -8   7        1.63       12.71     15.14 o
  -5  -8   7        0.01        9.19     11.52 o
  -4  -8   7      100.54      104.80     16.16 o
  -3  -8   7      432.69      458.56     25.17 o
  -2  -8   7      415.41      395.74     23.18 o
  -1  -8   7       40.65       21.03     10.69 o
   0  -8   7       45.39       56.89     11.22 o
   1  -8   7      565.00      575.77     25.14 o
   2  -8   7       54.79       45.95     11.04 o
   3  -8   7        1.12        0.00      9.04 o
   4  -8   7       25.08       37.29     11.81 o
   5  -8   7       33.17       62.26     17.94 o
  -7  -7   7        7.25       26.69     17.81 o
  -6  -7   7       26.17       31.23     12.02 o
  -5  -7   7       30.96       22.33     12.15 o
  -4  -7   7       30.00       23.27     12.04 o
  -3  -7   7      154.79      146.68     15.79 o
  -2  -7   7        1.94        7.52      9.76 o
  -1  -7   7     1622.74     1567.34     39.09 o
   0  -7   7       25.78       12.99      7.55 o
   1  -7   7       12.25       25.97      9.22 o
   2  -7   7       49.33       57.81     11.79 o
   3  -7   7        1.72        0.00      8.47 o
   4  -7   7        0.21        0.00      8.82 o
   5  -7   7       13.61       26.41     31.49 o
   6  -7   7        8.56        9.60     14.85 o
  -7  -6   7        8.42        1.67     24.71 o
  -6  -6   7       67.53       59.00     13.43 o
  -5  -6   7      204.73      212.67     19.14 o
  -4  -6   7       13.82       20.09     11.37 o
  -3  -6   7      183.73      169.66     15.27 o
  -2  -6   7       36.87       34.60     10.37 o
  -1  -6   7       27.27       18.65      8.95 o
   0  -6   7     1757.43     1768.59     29.79 o
   1  -6   7       37.65       36.95      7.33 o
   2  -6   7       30.49       26.01      9.16 o
   3  -6   7       56.11       66.02     12.12 o
   4  -6   7       65.20       62.28     12.31 o
   5  -6   7       53.57       45.65     14.80 o
   6  -6   7        4.77        0.00     17.76 o
  -7  -5   7        8.98        9.07     20.57 o
  -6  -5   7       78.99       83.35     18.19 o
  -5  -5   7       81.10       85.92     13.49 o
  -4  -5   7      191.07      144.85     14.49 o
  -3  -5   7        3.52        0.00      7.60 o
  -2  -5   7      946.43      937.41     28.34 o
  -1  -5   7       92.84       96.90      6.93 o
   0  -5   7      271.83      275.96     13.16 o
   1  -5   7      323.54      283.77     12.38 o
   2  -5   7       66.88       59.03     10.05 o
   3  -5   7      567.56      572.21     25.31 o
   4  -5   7       79.19       90.73     13.15 o
   5  -5   7       35.25        5.44      9.83 o
   6  -5   7        4.42        3.38     12.86 o
   7  -5   7        1.41        0.00     26.96 o
  -7  -4   7       40.34       63.19     17.37 o
  -6  -4   7        8.18        3.70     13.06 o
  -5  -4   7      136.00      116.73     13.98 o
  -4  -4   7       21.24       16.66      8.53 o
  -3  -4   7       32.24       15.97      8.90 o
  -2  -4   7     1853.43     1955.44     38.39 o
  -1  -4   7     5094.94     5402.27     40.05 o
   0  -4   7      621.33      648.70     15.91 o
   1  -4   7       15.09       25.19      6.29 o
   2  -4   7     1270.83     1261.13     31.81 o
   3  -4   7       26.27       35.78      9.01 o
   4  -4   7        0.04        6.33      8.90 o
   5  -4   7       62.48       77.69     11.34 o
   6  -4   7       73.24       80.21     13.32 o
   7  -4   7        0.63        0.00     12.87 o
  -7  -3   7      125.58      132.08     21.67 o
  -6  -3   7       28.82       13.30     13.88 o
  -5  -3   7       12.38       28.11     10.45 o
  -4  -3   7       61.98       73.02     10.48 o
  -3  -3   7      421.50      417.80     19.12 o
  -2  -3   7      242.13      269.24      9.56 o
  -1  -3   7        0.28        3.02      3.84 o
   0  -3   7     2900.31     2843.52     31.10 o
   1  -3   7      180.73      173.47      8.51 o
   2  -3   7      201.01      188.16     12.99 o
   3  -3   7      209.15      205.24     22.93 o
   4  -3   7       59.52       59.03     10.42 o
   5  -3   7       31.65       33.29      9.76 o
   6  -3   7        4.14       16.43     10.32 o
   7  -3   7        0.64       10.44     12.16 o
  -7  -2   7        3.74        0.00     15.80 o
  -6  -2   7       60.07       62.58     21.83 o
  -5  -2   7        0.77        6.94     13.09 o
  -4  -2   7        2.30        6.49      7.95 o
  -3  -2   7     1129.04     1048.59     22.13 o
  -2  -2   7     1687.10     1775.25     25.86 o
  -1  -2   7      344.44      341.44     11.39 o
   0  -2   7      134.81      159.44      8.44 o
   1  -2   7     2226.05     2190.56     26.19 o
   2  -2   7      225.68      214.41     20.01 o
   3  -2   7       25.43       22.40      7.94 o
   4  -2   7      163.14      166.05     27.48 o
   5  -2   7       46.71       49.54     10.42 o
   6  -2   7        3.47        4.65     15.64 o
   7  -2   7        2.56       13.43     13.11 o
  -7  -1   7       24.65       13.29     12.93 o
  -6  -1   7        9.02        0.00     11.79 o
  -5  -1   7       76.38       63.20     25.73 o
  -4  -1   7      305.14      304.49     18.08 o
  -3  -1   7        3.69       11.02      5.59 o
  -2  -1   7       25.50       38.35      6.93 o
  -1  -1   7      898.99      848.70     17.63 o
   0  -1   7        3.15        0.00      4.39 o
   1  -1   7      714.46      686.65     15.32 o
   2  -1   7      232.02      246.70      8.96 o
   3  -1   7      967.65      908.22     26.31 o
   4  -1   7      192.53      172.69     13.44 o
   5  -1   7        0.94        0.00      6.73 o
   6  -1   7       28.29       30.24     10.00 o
   7  -1   7       11.54       16.77     13.50 o
   8  -1   7       43.50       25.90     13.66 o
  -7   0   7       97.70       87.19     17.39 o
  -6   0   7       10.04       44.89     15.67 o
  -5   0   7       47.19       57.24     12.67 o
  -4   0   7      695.17      655.54     25.55 o
  -3   0   7       95.52      102.53      8.38 o
  -2   0   7      149.05      143.04      9.29 o
  -1   0   7     1844.30     1760.47     33.92 o
   0   0   7        7.02       10.81      5.21 o
   1   0   7      282.18      294.44     10.57 o
   2   0   7     1049.71     1015.32     18.50 o
   3   0   7      848.67      851.94     17.46 o
   4   0   7       17.89       19.46      6.96 o
   5   0   7      389.41      412.59     25.42 o
   6   0   7      140.34      142.33     15.34 o
   7   0   7       45.53       53.86     13.95 o
   8   0   7      142.82      142.18     21.69 o
  -7   1   7        0.71       18.04     29.38 o
  -6   1   7       72.64       92.20     12.67 o
  -5   1   7        0.99        0.00      7.87 o
  -4   1   7      167.37      172.04     15.87 o
  -3   1   7       46.97       39.22     12.71 o
  -2   1   7      560.07      519.23     17.79 o
  -1   1   7      578.67      595.80     17.10 o
   0   1   7      491.34      440.68     13.22 o
   1   1   7      247.74      241.39     10.15 o
   2   1   7      824.38      793.63     17.22 o
   3   1   7      791.59      752.21     17.76 o
   4   1   7       41.13       49.37      6.80 o
   5   1   7       13.72       15.95      8.77 o
   6   1   7      462.28      416.29     22.44 o
   7   1   7        2.29        0.00      8.65 o
   8   1   7       21.54       22.71     25.49 o
  -7   2   7        9.64        3.61     27.70 o
  -6   2   7        9.52        8.73      9.91 o
  -5   2   7      370.33      384.24     23.14 o
  -4   2   7      413.70      436.63     22.65 o
  -3   2   7       96.89      102.28     11.88 o
  -2   2   7     1040.03     1051.35     22.20 o
  -1   2   7      226.23      226.25     10.61 o
   0   2   7      647.29      718.76     16.79 o
   1   2   7     1634.39     1726.66     24.78 o
   2   2   7     6429.27     6907.51     49.86 o
   3   2   7      135.53      125.90      8.21 o
   4   2   7       41.16       37.80      6.42 o
   5   2   7        0.05        0.00      6.83 o
   6   2   7      447.27      464.97     23.37 o
   7   2   7        6.57        9.05     16.36 o
   8   2   7        6.33        0.12     12.73 o
  -7   3   7        0.81        0.00     11.60 o
  -6   3   7       24.33       17.35     11.11 o
  -5   3   7        2.79       12.83     10.89 o
  -4   3   7        0.10       11.57      9.30 o
  -3   3   7      395.35      334.68     23.65 o
  -2   3   7        8.79        6.64      7.19 o
  -1   3   7       32.11       28.32      6.17 o
   0   3   7     1138.31     1301.64     22.41 o
   1   3   7      347.82      345.84     12.37 o
   2   3   7     1710.82     1885.61     25.67 o
   3   3   7       28.53       24.71      5.35 o
   4   3   7       10.22       11.44      5.35 o
   5   3   7      296.53      300.17     32.29 o
   6   3   7        5.12        8.30     11.48 o
   7   3   7        7.87       10.61     11.00 o
   8   3   7        1.36        8.11     13.33 o
  -6   4   7       25.52       45.24     22.06 o
  -5   4   7        0.31        0.00      9.15 o
  -4   4   7       37.54       43.42     11.71 o
  -3   4   7       47.23       55.59     14.74 o
  -2   4   7        0.05        0.99      7.13 o
  -1   4   7       17.79       13.26      5.25 o
   0   4   7       76.91       68.18      9.69 o
   1   4   7     6408.12     7034.95     51.23 o
   2   4   7       30.89       23.25      4.91 o
   3   4   7      799.55      814.21     25.18 o
   4   4   7       69.08       65.70      9.53 o
   5   4   7      259.71      272.43     18.18 o
   6   4   7        3.22        0.51     11.66 o
   7   4   7        0.18        0.00     10.09 o
   8   4   7       24.85       41.45     14.40 o
  -6   5   7        5.40        2.07     12.62 o
  -5   5   7        0.00        0.00     14.01 o
  -4   5   7      167.77      178.02     17.35 o
  -3   5   7        0.32        0.00      9.26 o
  -2   5   7       15.78       30.70      9.77 o
  -1   5   7     1105.07     1083.63     21.82 o
   0   5   7        0.10        0.00      4.84 o
   1   5   7      290.03      297.88     16.37 o
   2   5   7        5.44        0.34      6.33 o
   3   5   7      364.69      377.06     19.82 o
   4   5   7       22.65       19.50      7.66 o
   5   5   7       25.38       11.95      9.43 o
   6   5   7        3.53       24.60      9.40 o
   7   5   7       33.98       30.84     14.42 o
   8   5   7        2.96        3.39     13.01 o
  -6   6   7        2.27        0.00     13.62 o
  -5   6   7       22.50       32.35     12.39 o
  -4   6   7       12.13       22.73     11.14 o
  -3   6   7       28.87       33.21     10.45 o
  -2   6   7       63.60       80.46     25.48 o
  -1   6   7        6.89        0.00      7.60 o
   0   6   7     1059.13     1078.97     24.01 o
   1   6   7        0.02        0.00      6.91 o
   2   6   7      178.02      192.46     14.10 o
   3   6   7      332.66      307.12     17.49 o
   4   6   7      905.75      965.60     30.67 o
   5   6   7        9.29       11.91      8.87 o
   6   6   7        0.40       13.32      9.20 o
   7   6   7       59.24       59.88     16.92 o
   8   6   7        0.25       11.45     12.42 o
  -5   7   7       17.98       27.46     13.12 o
  -4   7   7        2.82        1.13     10.56 o
  -3   7   7       18.98       48.52     11.44 o
  -2   7   7      643.12      645.79     27.71 o
  -1   7   7      152.54      155.88     15.86 o
   0   7   7        5.29        2.57     13.03 o
   1   7   7      945.37      995.44     29.70 o
   2   7   7       55.20       68.06     10.73 o
   3   7   7      121.40      100.70     18.69 o
   4   7   7       30.14       29.42      9.06 o
   5   7   7       13.69       11.88     12.61 o
   6   7   7      215.98      214.14     18.28 o
   7   7   7       19.77       34.30     22.12 o
   8   7   7       36.25       35.52     27.03 o
  -5   8   7        6.11        7.14     14.31 o
  -4   8   7        4.77        9.85     11.97 o
  -3   8   7        1.58        0.00      9.60 o
  -2   8   7        6.20        5.39      8.82 o
  -1   8   7      360.98      357.37     28.97 o
   0   8   7       39.37       18.28     14.78 o
   1   8   7       29.74       14.57      8.28 o
   2   8   7      466.44      418.30     21.47 o
   3   8   7     1357.07     1343.80     44.74 o
   4   8   7      294.72      281.86     19.53 o
   5   8   7        2.13        0.00      8.09 o
   6   8   7       12.87        7.96      9.76 o
   7   8   7       17.95       16.19     16.69 o
  -4   9   7        1.79        0.00     10.89 o
  -3   9   7      175.52      182.21     18.94 o
  -2   9   7        0.35        0.00      9.26 o
  -1   9   7        4.56        3.31     14.81 o
   0   9   7      162.51      186.59     24.90 o
   1   9   7        5.83        2.78      8.94 o
   2   9   7        7.90       24.16     10.09 o
   3   9   7      159.86      110.73     13.75 o
   4   9   7       24.25       49.02     11.04 o
   5   9   7       22.95       13.24     10.63 o
   6   9   7        0.07        1.51      9.10 o
   7   9   7        8.04       33.21     12.40 o
  -3  10   7        1.88        6.56     32.05 o
  -2  10   7      100.73      117.99     49.04 o
  -1  10   7       32.82       21.31     16.41 o
   0  10   7       88.79       74.87     19.72 o
   1  10   7      516.26      572.70     36.63 o
   2  10   7      638.80      599.53     32.72 o
   3  10   7       42.53       47.63     18.59 o
   4  10   7        6.54       15.49     13.96 o
   5  10   7       41.36       36.46     12.51 o
   6  10   7       19.96       37.30     15.73 o
   7  10   7        5.12       19.81     14.29 o
  -3  11   7        3.14       10.74     17.57 o
  -2  11   7        0.91        6.27     17.29 o
  -1  11   7       74.39       77.38     30.47 o
   0  11   7        8.99       24.14     15.29 o
   1  11   7       20.71       28.82     16.76 o
   2  11   7        0.16        4.89     14.99 o
   3  11   7        6.20       18.82     10.35 o
   4  11   7       25.41       22.35     10.47 o
   5  11   7        7.43        9.58      9.81 o
   6  11   7        4.59        3.80     16.15 o
  -2  12   7        0.43       11.26     27.66 o
  -1  12   7        9.01       22.75     18.76 o
   0  12   7       81.84       65.74     19.82 o
   1  12   7       23.42        0.00     14.87 o
   2  12   7       12.44        3.12     15.93 o
   3  12   7       72.93       96.92     15.28 o
   4  12   7        0.97       26.25     11.04 o
   5  12   7        4.91        0.00     13.94 o
   0  13   7       29.53       20.07     27.35 o
   1  13   7        0.69        7.85     16.49 o
   2  13   7       29.01       58.59     25.70 o
   3  13   7       21.38       31.74     12.41 o
   4  13   7        0.00        0.00     10.46 o
  -2 -13   8        3.54        6.11     13.27 o
  -1 -13   8       12.05       37.37     15.00 o
   0 -13   8        9.73        1.89     13.91 o
  -4 -12   8        6.15       40.29     17.77 o
  -3 -12   8       21.17       12.96     11.48 o
  -2 -12   8       37.57       46.29     15.63 o
  -1 -12   8       66.80       54.80     15.97 o
   0 -12   8       70.06       87.42     18.95 o
   1 -12   8        8.24       13.13     12.18 o
   2 -12   8        8.54       58.83     16.85 o
  -5 -11   8        0.52        7.87     14.68 o
  -4 -11   8        0.46       20.35     12.34 o
  -3 -11   8      186.71      153.81     21.49 o
  -2 -11   8       82.22       92.35     15.36 o
  -1 -11   8        0.01        0.00     11.42 o
   0 -11   8       26.32       38.24     14.07 o
   1 -11   8       28.32       61.96     17.13 o
   2 -11   8       20.82       21.39     17.90 o
   3 -11   8       23.62       55.18     22.19 o
  -6 -10   8       11.83        4.02     14.78 o
  -5 -10   8       81.67       99.76     17.73 o
  -4 -10   8       37.90       38.31     14.30 o
  -3 -10   8      251.33      249.60     21.80 o
  -2 -10   8       77.54       71.59     22.60 o
  -1 -10   8       23.90       34.64     11.95 o
   0 -10   8       63.65       93.03     17.39 o
   1 -10   8      261.03      270.07     25.77 o
   2 -10   8       34.90       48.56     14.97 o
   3 -10   8        9.18       13.82     11.40 o
   4 -10   8        3.25       22.78     15.72 o
  -6  -9   8       14.15       13.27     12.89 o
  -5  -9   8       14.06       16.70     13.32 o
  -4  -9   8      260.03      241.87     23.76 o
  -3  -9   8      143.38      111.97     20.17 o
  -2  -9   8      100.45       85.95     14.93 o
  -1  -9   8      326.14      291.43     20.81 o
   0  -9   8       61.35       51.29     15.64 o
   1  -9   8        1.38       10.39     12.01 o
   2  -9   8        5.37       18.36     11.26 o
   3  -9   8        7.23       16.56     10.67 o
   4  -9   8        0.18        0.00     11.26 o
  -6  -8   8        5.87       18.72     12.01 o
  -5  -8   8       71.10       96.09     15.49 o
  -4  -8   8      106.50      103.14     15.48 o
  -3  -8   8       52.39       21.43     20.19 o
  -2  -8   8       17.27       39.04     12.74 o
  -1  -8   8        5.04       21.09     12.67 o
   0  -8   8      960.55      859.07     41.41 o
   1  -8   8      138.10      114.22     18.16 o
   2  -8   8        5.11       13.78      9.73 o
   3  -8   8       11.27       10.35     10.15 o
   4  -8   8       52.14       44.51     12.91 o
   5  -8   8       31.33        0.00     13.02 o
  -7  -7   8        0.01        0.00     16.02 o
  -6  -7   8        0.01        0.00      9.47 o
  -5  -7   8       24.07       21.92     12.00 o
  -4  -7   8      291.74      286.90     24.15 o
  -3  -7   8      758.91      717.71     29.64 o
  -2  -7   8       33.12       15.08     13.85 o
  -1  -7   8      808.36      804.10     38.17 o
   0  -7   8      219.44      204.09     16.16 o
   1  -7   8        0.36        0.00      7.82 o
   2  -7   8       26.07       24.83      9.40 o
   3  -7   8      173.07      163.62     17.75 o
   4  -7   8       67.86       98.30     14.61 o
   5  -7   8        0.30        9.90     23.06 o
   6  -7   8       15.70       47.08     66.98 o
  -7  -6   8        2.82       14.71     16.08 o
  -6  -6   8       10.89        0.00     11.46 o
  -5  -6   8       16.43       21.53     11.45 o
  -4  -6   8       32.18       41.34     12.37 o
  -3  -6   8      344.99      291.38     19.92 o
  -2  -6   8      319.18      319.19     23.00 o
  -1  -6   8     1338.57     1256.83     33.20 o
   0  -6   8       54.97       54.95     10.89 o
   1  -6   8        0.70        6.98      7.91 o
   2  -6   8       16.60       14.14      8.90 o
   3  -6   8      288.24      300.27     20.24 o
   4  -6   8        7.52        0.00     16.03 o
   5  -6   8       19.16       15.41     10.71 o
   6  -6   8       27.99       46.09     16.58 o
  -7  -5   8        2.23        0.00     14.68 o
  -6  -5   8        2.79        0.00     22.54 o
  -5  -5   8        9.59        8.03     11.25 o
  -4  -5   8       31.94       35.61     10.93 o
  -3  -5   8        5.84       13.55     10.23 o
  -2  -5   8      765.84      690.86     38.17 o
  -1  -5   8       99.43       85.03     10.71 o
   0  -5   8       59.24       61.00      7.37 o
   1  -5   8      172.12      171.07     10.58 o
   2  -5   8      505.01      509.75     22.88 o
   3  -5   8      144.58      138.84     14.79 o
   4  -5   8        6.46        8.45     13.22 o
   5  -5   8      171.40      164.16     16.97 o
   6  -5   8        0.00       16.32     13.31 o
  -7  -4   8        8.85        1.86     49.08 o
  -6  -4   8      100.38      109.29     19.39 o
  -5  -4   8      172.17      152.95     15.19 o
  -4  -4   8      172.66      198.98     25.90 o
  -3  -4   8      796.41      850.38     28.40 o
  -2  -4   8     1704.65     1661.06     37.07 o
  -1  -4   8      698.71      678.47     15.72 o
   0  -4   8       81.19       89.87      7.40 o
   1  -4   8       97.15      103.19      8.37 o
   2  -4   8      252.81      257.00     16.15 o
   3  -4   8       26.58       21.60      8.86 o
   4  -4   8       53.71       33.76     11.20 o
   5  -4   8       17.67       23.51      9.96 o
   6  -4   8        5.15        2.43     10.52 o
   7  -4   8        0.04        0.00     13.74 o
  -7  -3   8        3.88       15.28     16.23 o
  -6  -3   8       25.93       22.10     14.41 o
  -5  -3   8       10.60        6.13     14.92 o
  -4  -3   8      183.80      143.50     14.02 o
  -3  -3   8      285.73      252.59     25.31 o
  -2  -3   8      479.47      477.50     13.55 o
  -1  -3   8      243.45      207.89      9.61 o
   0  -3   8     1339.45     1434.51     23.82 o
   1  -3   8      145.81      125.75      7.91 o
   2  -3   8      114.97      113.57     11.11 o
   3  -3   8      108.68      108.90     12.12 o
   4  -3   8      115.09      102.65     12.15 o
   5  -3   8       21.62       14.41      8.72 o
   6  -3   8       12.62        0.00      9.11 o
   7  -3   8        8.23        5.94     12.29 o
  -7  -2   8       28.14       14.68     24.29 o
  -6  -2   8        1.37        5.14     14.22 o
  -5  -2   8      108.43      109.09     18.35 o
  -4  -2   8        0.02        0.00      7.40 o
  -3  -2   8      614.53      624.72     18.57 o
  -2  -2   8      113.51      125.23      8.79 o
  -1  -2   8     1108.65     1150.18     21.34 o
   0  -2   8      647.16      641.06     17.51 o
   1  -2   8     1153.52     1146.09     20.84 o
   2  -2   8       47.33       55.24      8.07 o
   3  -2   8       75.36       79.41     16.95 o
   4  -2   8       23.51       32.92      8.15 o
   5  -2   8        3.32       19.45      8.87 o
   6  -2   8        5.98       12.05     13.72 o
   7  -2   8       34.21       27.22     11.42 o
  -7  -1   8        0.03        0.00     13.83 o
  -6  -1   8       11.44       31.49     15.23 o
  -5  -1   8       17.90       28.51     13.86 o
  -4  -1   8       77.05       74.01     12.34 o
  -3  -1   8       89.94       92.55      8.96 o
  -2  -1   8       10.59       28.09      6.81 o
  -1  -1   8      823.15      783.51     18.34 o
   0  -1   8     2314.38     2399.67     30.59 o
   1  -1   8     1114.51     1051.20     20.01 o
   2  -1   8      292.56      267.58     10.26 o
   3  -1   8       90.76       94.71     10.51 o
   4  -1   8       53.57       49.71      9.09 o
   5  -1   8        8.92        7.62      8.74 o
   6  -1   8       33.50       35.26     10.50 o
   7  -1   8       22.71       20.90     10.34 o
   8  -1   8        0.01       10.90     14.80 o
  -7   0   8        0.72       14.25     22.71 o
  -6   0   8        9.15       10.27     23.48 o
  -5   0   8      327.35      303.81     26.71 o
  -4   0   8       17.33       24.33     10.58 o
  -3   0   8      371.48      365.67     14.29 o
  -2   0   8      304.39      307.14     15.28 o
  -1   0   8      603.32      561.16     16.03 o
   0   0   8       52.34       47.98      7.00 o
   1   0   8      919.43      856.79     18.52 o
   2   0   8       31.45       29.07      5.55 o
   3   0   8       30.25       32.79      5.24 o
   4   0   8       47.52       38.86      8.34 o
   5   0   8       24.47       26.48      9.72 o
   6   0   8        5.08        0.69      8.39 o
   7   0   8        0.92        0.00      8.54 o
   8   0   8       75.34       65.49     17.06 o
  -7   1   8        1.20       32.55     22.78 o
  -6   1   8       84.84       82.83     18.06 o
  -5   1   8       50.44       33.29     12.58 o
  -4   1   8        0.13        0.00      8.89 o
  -3   1   8       18.11       28.43     10.61 o
  -2   1   8       60.55       57.99      7.48 o
  -1   1   8      429.59      413.40     14.20 o
   0   1   8     1155.98     1246.42     23.09 o
   1   1   8        0.32        0.00      5.01 o
   2   1   8     2412.89     2698.85     32.98 o
   3   1   8       33.51       18.27      5.44 o
   4   1   8        6.96       14.97      6.44 o
   5   1   8       27.75       20.93      8.52 o
   6   1   8      498.14      480.99     24.94 o
   7   1   8       33.53       40.19     14.34 o
   8   1   8       59.44       37.53     15.86 o
  -7   2   8        3.37       24.62     34.96 o
  -6   2   8      249.94      252.81     18.64 o
  -5   2   8       19.36       20.30      9.83 o
  -4   2   8       23.84       36.49     12.68 o
  -3   2   8      107.12       88.45     13.07 o
  -2   2   8      132.38      153.67      9.55 o
  -1   2   8      618.58      590.91     16.56 o
   0   2   8     3272.10     3484.50     38.25 o
   1   2   8      775.48      807.82     18.71 o
   2   2   8       85.82       65.03      6.92 o
   3   2   8       15.67       13.31      5.48 o
   4   2   8      194.12      209.32     11.48 o
   5   2   8       91.71       79.67     10.91 o
   6   2   8       20.70       22.64     12.21 o
   7   2   8       32.34       52.24     15.20 o
   8   2   8        2.15       10.15     15.59 o
  -6   3   8        6.94        0.00     10.38 o
  -5   3   8        9.18        2.38     22.71 o
  -4   3   8      181.81      179.51     18.77 o
  -3   3   8      108.91      105.43     13.63 o
  -2   3   8      326.35      309.47     17.98 o
  -1   3   8       47.86       33.75      7.09 o
   0   3   8     1013.83     1140.18     22.86 o
   1   3   8      587.48      638.01     17.11 o
   2   3   8      360.74      305.88     12.03 o
   3   3   8        8.82       12.44      4.96 o
   4   3   8        7.22        0.43      7.20 o
   5   3   8        4.74       26.36     11.89 o
   6   3   8       38.38       23.95     12.39 o
   7   3   8        0.57       23.57     12.99 o
   8   3   8        0.15       12.83     16.74 o
  -6   4   8        3.56        6.45     11.08 o
  -5   4   8       38.56       42.48     12.56 o
  -4   4   8       50.33       55.79     12.68 o
  -3   4   8        1.04        2.36      8.85 o
  -2   4   8       14.10       11.31     11.43 o
  -1   4   8      545.17      507.87     15.82 o
   0   4   8      372.04      368.94     13.85 o
   1   4   8     1938.86     2025.72     39.42 o
   2   4   8       40.00       38.85      6.21 o
   3   4   8       16.30       10.82      7.63 o
   4   4   8        0.55        0.00      7.78 o
   5   4   8       69.58       84.03     12.78 o
   6   4   8       86.08      115.05     37.91 o
   7   4   8        3.71        7.83     12.60 o
   8   4   8        0.34        0.00     12.24 o
  -6   5   8        3.90        0.23     12.94 o
  -5   5   8        0.88        0.00      7.48 o
  -4   5   8        1.62        8.73      9.59 o
  -3   5   8      325.54      329.56     22.03 o
  -2   5   8       23.57       35.62     10.77 o
  -1   5   8       80.31       78.74     14.41 o
   0   5   8        5.19        7.82      6.17 o
   1   5   8      683.81      662.85     17.94 o
   2   5   8      323.72      305.36     16.86 o
   3   5   8       10.98       14.89      8.67 o
   4   5   8      250.47      263.19     17.82 o
   5   5   8       69.54       67.90     12.22 o
   6   5   8        8.33        9.43     11.33 o
   7   5   8        5.08       11.89     12.19 o
   8   5   8        0.47       13.03     13.03 o
  -5   6   8       49.66       62.53     14.39 o
  -4   6   8        3.95       13.08     19.70 o
  -3   6   8        1.06        0.00      9.36 o
  -2   6   8      421.45      411.11     22.76 o
  -1   6   8        6.63        1.00      8.35 o
   0   6   8       40.68       35.42      7.65 o
   1   6   8      163.71      152.03     12.91 o
   2   6   8      743.35      640.31     24.26 o
   3   6   8       17.50        8.98      8.60 o
   4   6   8       34.63       39.08     10.03 o
   5   6   8      362.62      385.75     21.78 o
   6   6   8       40.56       39.70     10.68 o
   7   6   8        4.35        6.09     12.69 o
   8   6   8       18.95       11.05     15.51 o
  -5   7   8        1.65        9.22     17.57 o
  -4   7   8       52.61       65.71     14.44 o
  -3   7   8      100.20      104.83     15.65 o
  -2   7   8       19.86        2.39      9.70 o
  -1   7   8      276.82      287.17     20.35 o
   0   7   8        4.32       10.28     12.23 o
   1   7   8       34.54       40.41      9.52 o
   2   7   8       21.56       18.42      8.69 o
   3   7   8       14.44       28.30      8.94 o
   4   7   8      611.39      526.53     24.69 o
   5   7   8        9.58       15.16      9.45 o
   6   7   8      178.41      196.21     17.67 o
   7   7   8       13.73        0.00     12.56 o
   8   7   8       24.73       26.57     15.87 o
  -4   8   8        2.09        0.00     10.97 o
  -3   8   8       54.83       48.99     12.77 o
  -2   8   8       12.73       28.41     10.81 o
  -1   8   8        2.97        1.88     13.23 o
   0   8   8      241.57      197.71     23.63 o
   1   8   8      605.16      588.48     37.53 o
   2   8   8      355.87      288.15     18.73 o
   3   8   8        4.79        0.00      7.49 o
   4   8   8        7.87       15.82     14.25 o
   5   8   8       18.66       15.49     15.99 o
   6   8   8       10.99       12.45     10.08 o
   7   8   8        1.13        0.00     23.91 o
  -4   9   8        0.63       14.98     12.71 o
  -3   9   8        3.06        8.67     15.12 o
  -2   9   8       71.38      102.90     20.31 o
  -1   9   8        0.03        0.00     15.35 o
   0   9   8      113.90      106.28     21.60 o
   1   9   8      222.93      218.31     17.30 o
   2   9   8      162.29      132.52     14.64 o
   3   9   8       10.24       19.00      9.77 o
   4   9   8      229.56      271.08     20.09 o
   5   9   8       22.88       25.29     10.09 o
   6   9   8       10.14        6.53     18.75 o
   7   9   8        5.02       11.70     11.96 o
  -3  10   8        0.30        0.00     13.72 o
  -2  10   8        4.71        5.80     15.31 o
  -1  10   8      368.71      347.54     37.07 o
   0  10   8       19.42       19.56     14.39 o
   1  10   8       12.35       13.02     16.92 o
   2  10   8      277.74      264.53     19.82 o
   3  10   8       49.34       61.62     11.77 o
   4  10   8      187.84      200.59     18.24 o
   5  10   8       76.30       99.93     14.51 o
   6  10   8        1.52        5.23     11.94 o
   7  10   8        9.23        0.00     20.92 o
  -2  11   8        0.12        0.00     16.00 o
  -1  11   8       49.13       62.04     20.05 o
   0  11   8       35.34       20.02     18.25 o
   1  11   8        5.34        5.62     14.76 o
   2  11   8       91.29       79.98     13.15 o
   3  11   8       19.75       30.96     10.82 o
   4  11   8        3.03       17.77     13.02 o
   5  11   8        5.75       21.46     13.62 o
   6  11   8        6.29       14.00     11.19 o
  -1  12   8       23.14       25.86     22.40 o
   0  12   8        9.48        4.50     25.73 o
   1  12   8      132.08      145.03     23.99 o
   2  12   8        0.88       24.71     16.00 o
   3  12   8        2.41        0.00      9.41 o
   4  12   8       45.14       55.12     13.15 o
   5  12   8        0.25       13.33     10.99 o
   0  13   8        7.18        0.00     15.02 o
   1  13   8       30.60       37.00     17.65 o
   2  13   8        4.70        7.65     20.92 o
   3  13   8        0.93        6.19     14.74 o
   4  13   8        0.01        6.25     11.37 o
  -4 -12   9       14.59       55.11     14.90 o
  -3 -12   9        3.94       15.37     13.60 o
  -2 -12   9        0.60       12.56     12.77 o
  -1 -12   9       55.64       73.72     35.63 o
   0 -12   9        8.80        7.60     11.90 o
   1 -12   9       14.97       28.26     14.25 o
  -5 -11   9      117.31      158.87     20.80 o
  -4 -11   9       55.37       69.16     15.13 o
  -3 -11   9        0.17        9.61     13.09 o
  -2 -11   9       15.58       18.73     15.64 o
  -1 -11   9      176.33      219.49     25.09 o
   0 -11   9       25.53       36.47     14.57 o
   1 -11   9       72.07       75.62     16.60 o
   2 -11   9        8.19       12.54     12.65 o
  -5 -10   9       62.96       59.38     15.29 o
  -4 -10   9        1.15        4.00     11.74 o
  -3 -10   9        1.32       23.24     14.30 o
  -2 -10   9      134.97      127.79     16.86 o
  -1 -10   9       68.96       82.97     17.74 o
   0 -10   9       46.43       54.42     15.43 o
   1 -10   9        2.89       13.78     18.11 o
   2 -10   9       22.10       45.26     15.54 o
   3 -10   9       15.35       22.54     17.90 o
  -6  -9   9       81.62      102.73     20.19 o
  -5  -9   9       26.35        9.41     12.46 o
  -4  -9   9        3.10        5.27     12.23 o
  -3  -9   9       20.63       10.29     14.26 o
  -2  -9   9      133.58      157.30     30.89 o
  -1  -9   9       20.57       24.42     10.96 o
   0  -9   9        0.89        0.87     11.38 o
   1  -9   9      593.15      716.12     56.52 o
   2  -9   9       82.92      105.89     22.29 o
   3  -9   9        3.97        0.86     10.58 o
   4  -9   9        2.23        0.00     10.15 o
  -6  -8   9       15.51       31.36     13.53 o
  -5  -8   9        0.71        0.00     12.51 o
  -4  -8   9        0.87       15.92     11.31 o
  -3  -8   9       60.10       61.85     14.22 o
  -2  -8   9       27.95       41.57     13.73 o
  -1  -8   9       75.86       64.80     13.83 o
   0  -8   9       83.27       97.77     28.12 o
   1  -8   9       23.13       39.77     31.45 o
   2  -8   9       24.78       30.01     10.44 o
   3  -8   9       66.47       64.70     12.43 o
   4  -8   9       55.83       64.89     13.72 o
   5  -8   9        4.85       27.29     17.76 o
  -6  -7   9        3.09        3.98     12.19 o
  -5  -7   9       46.90       48.07     12.65 o
  -4  -7   9      132.03      127.04     16.08 o
  -3  -7   9      474.05      500.50     26.16 o
  -2  -7   9      231.60      209.99     17.88 o
  -1  -7   9      352.92      335.41     20.41 o
   0  -7   9      457.07      471.96     30.75 o
   1  -7   9      428.27      421.60     22.22 o
   2  -7   9       13.70       19.15      9.66 o
   3  -7   9       69.60       65.80     13.15 o
   4  -7   9      115.94      140.46     16.88 o
   5  -7   9        7.98        3.57     10.39 o
  -7  -6   9        5.62        0.00     18.43 o
  -6  -6   9        7.56        5.23     13.63 o
  -5  -6   9        7.56       22.61     10.79 o
  -4  -6   9      356.82      390.82     23.47 o
  -3  -6   9      717.18      640.82     28.20 o
  -2  -6   9       17.58       21.59     10.30 o
  -1  -6   9        0.67        0.00     13.65 o
   0  -6   9      126.14      149.55     14.43 o
   1  -6   9        7.43        8.18      7.92 o
   2  -6   9       27.55       38.06     10.85 o
   3  -6   9       66.75       82.92     13.42 o
   4  -6   9      162.84      207.30     18.45 o
   5  -6   9        6.26        2.54     20.17 o
   6  -6   9        5.63        0.00     12.96 o
  -7  -5   9        1.16        0.00     13.86 o
  -6  -5   9        3.98        0.00     12.52 o
  -5  -5   9       37.23       45.86     11.50 o
  -4  -5   9      523.69      501.29     25.51 o
  -3  -5   9        0.88       10.03     10.69 o
  -2  -5   9      229.55      238.64     17.14 o
  -1  -5   9      158.32      142.81     13.53 o
   0  -5   9      663.64      612.51     17.80 o
   1  -5   9        0.01        2.76      6.69 o
   2  -5   9      250.13      228.71     16.47 o
   3  -5   9      317.68      339.04     23.89 o
   4  -5   9       37.50       50.59     11.17 o
   5  -5   9       57.91       66.97     12.79 o
   6  -5   9        3.26        0.00      9.58 o
  -7  -4   9       31.25       24.78     16.00 o
  -6  -4   9      114.28      127.92     21.50 o
  -5  -4   9      200.74      210.65     37.67 o
  -4  -4   9      464.27      411.72     22.39 o
  -3  -4   9       19.77       22.58      9.11 o
  -2  -4   9      498.17      491.09     22.16 o
  -1  -4   9      201.12      176.95     15.68 o
   0  -4   9       87.42       90.20      7.75 o
   1  -4   9       66.00       73.86      8.34 o
   2  -4   9        1.39        9.52      8.20 o
   3  -4   9      306.14      300.51     23.05 o
   4  -4   9        1.53        0.03      8.55 o
   5  -4   9        2.57        0.14      9.33 o
   6  -4   9        9.57        4.38      9.69 o
   7  -4   9        5.24       17.85     14.69 o
  -7  -3   9        0.35        2.23     16.42 o
  -6  -3   9       71.06       51.91     16.96 o
  -5  -3   9      246.83      259.59     25.42 o
  -4  -3   9       24.98       24.85      9.57 o
  -3  -3   9      616.34      643.80     25.27 o
  -2  -3   9       24.02       24.64      8.45 o
  -1  -3   9      264.84      251.22     11.49 o
   0  -3   9        5.61        9.56      5.05 o
   1  -3   9      438.74      424.92     13.87 o
   2  -3   9     1710.36     1690.28     37.88 o
   3  -3   9       10.56        6.49      7.70 o
   4  -3   9       55.61       47.69     10.57 o
   5  -3   9       28.08       53.20     11.16 o
   6  -3   9       27.06       25.56     13.35 o
   7  -3   9       29.77       45.10     13.45 o
  -7  -2   9        5.47        2.33     16.57 o
  -6  -2   9       15.31       43.97     17.13 o
  -5  -2   9       25.55       47.16     14.31 o
  -4  -2   9       32.93       20.28     12.61 o
  -3  -2   9      167.42      178.17     14.68 o
  -2  -2   9      375.19      362.72     13.93 o
  -1  -2   9       43.68       33.92      6.32 o
   0  -2   9       26.55       21.36      5.46 o
   1  -2   9     1314.86     1311.36     23.86 o
   2  -2   9        1.00        0.00      5.88 o
   3  -2   9       83.87       76.05     10.42 o
   4  -2   9       60.12       60.86     10.53 o
   5  -2   9      208.49      230.93     28.84 o
   6  -2   9        0.15        0.00      7.52 o
   7  -2   9        0.01       10.73     12.65 o
  -7  -1   9        5.04       32.00     15.46 o
  -6  -1   9       35.81       21.44     20.18 o
  -5  -1   9       73.19       80.68     17.70 o
  -4  -1   9      205.59      199.42     21.94 o
  -3  -1   9       34.15       25.97      7.31 o
  -2  -1   9      654.68      605.61     18.23 o
  -1  -1   9        2.72        0.00      5.16 o
   0  -1   9     1896.01     1969.80     29.63 o
   1  -1   9     1625.01     1597.02     26.22 o
   2  -1   9       45.39       40.40      5.96 o
   3  -1   9      652.10      681.58     24.65 o
   4  -1   9        6.20       14.77      8.13 o
   5  -1   9      150.23      161.93     23.27 o
   6  -1   9        0.11        0.00      7.92 o
   7  -1   9       23.96       45.52     15.54 o
  -7   0   9        1.90        0.00     19.55 o
  -6   0   9        5.76        0.00     19.73 o
  -5   0   9        9.35        4.76     11.95 o
  -4   0   9        0.06        2.12     10.68 o
  -3   0   9       16.99       25.99      9.02 o
  -2   0   9        1.20        3.40      5.64 o
  -1   0   9      643.78      632.24     17.74 o
   0   0   9      941.70      885.15     20.67 o
   1   0   9        2.18        6.62      5.22 o
   2   0   9      174.22      180.16      9.77 o
   3   0   9      556.04      514.18     20.76 o
   4   0   9       44.64       38.59      8.33 o
   5   0   9        0.99        7.78      7.80 o
   6   0   9       19.75       35.01     11.08 o
   7   0   9      102.14       84.02     16.90 o
   8   0   9       30.04       41.93     18.57 o
  -7   1   9        3.52       15.12     16.17 o
  -6   1   9        2.93        0.00     20.89 o
  -5   1   9       69.65       64.83     14.37 o
  -4   1   9      222.21      204.71     18.04 o
  -3   1   9      107.78       99.91     13.47 o
  -2   1   9       27.26       25.90      7.30 o
  -1   1   9       63.64       67.93      8.37 o
   0   1   9     2563.63     2901.32     36.89 o
   1   1   9        1.75        6.42      5.23 o
   2   1   9      717.04      640.70     17.31 o
   3   1   9      203.42      187.76     10.25 o
   4   1   9      176.60      173.29     13.76 o
   5   1   9       80.14       68.89     10.63 o
   6   1   9      108.98      114.83     32.51 o
   7   1   9        0.68        0.00     19.31 o
   8   1   9      150.20      115.39     20.84 o
  -6   2   9        9.32        9.10     14.10 o
  -5   2   9       31.42       61.75     14.27 o
  -4   2   9       19.61        0.00     11.59 o
  -3   2   9       33.69       23.19     21.09 o
  -2   2   9     2604.50     2516.17     46.49 o
  -1   2   9      505.63      444.22     15.42 o
   0   2   9      117.83      150.07     12.14 o
   1   2   9       71.05       56.16      7.64 o
   2   2   9        1.23        3.09      5.01 o
   3   2   9      180.03      164.34     10.17 o
   4   2   9      207.92      218.91     14.86 o
   5   2   9       21.58       14.01     11.12 o
   6   2   9       11.02       11.97     17.69 o
   7   2   9        1.49        0.00     12.43 o
   8   2   9       19.54       34.25     14.19 o
  -6   3   9       80.64       83.08     15.31 o
  -5   3   9        8.07        0.00     15.70 o
  -4   3   9        8.00       35.78     12.09 o
  -3   3   9       15.69        7.83     10.59 o
  -2   3   9      465.78      460.63     22.20 o
  -1   3   9     1083.16     1083.78     23.01 o
   0   3   9        0.13        8.02      6.03 o
   1   3   9     1528.24     1524.39     26.92 o
   2   3   9        4.84        2.93      5.55 o
   3   3   9      168.61      158.38     10.78 o
   4   3   9        0.13        0.00      7.93 o
   5   3   9      429.38      473.46     30.63 o
   6   3   9        0.08        0.00     10.84 o
   7   3   9       12.66        1.60     11.54 o
   8   3   9        6.03        5.29     13.53 o
  -6   4   9       23.42       16.50     12.05 o
  -5   4   9        8.11        0.00     17.70 o
  -4   4   9        6.76       22.27     20.70 o
  -3   4   9      151.30      183.05     14.62 o
  -2   4   9       49.66       41.50     11.58 o
  -1   4   9        6.48        8.64     12.43 o
   0   4   9       47.20       42.04      9.01 o
   1   4   9       46.93       32.73      7.33 o
   2   4   9        0.56        5.25      7.41 o
   3   4   9     1108.83     1169.79     35.97 o
   4   4   9      126.34      135.59     13.32 o
   5   4   9      112.58      115.31     43.39 o
   6   4   9       52.64       49.03     20.85 o
   7   4   9       12.86        3.50     12.78 o
   8   4   9        0.07       18.18     13.95 o
  -6   5   9        6.41        0.00     11.84 o
  -5   5   9       77.05       93.55     15.59 o
  -4   5   9       56.55       70.55     13.28 o
  -3   5   9      152.59      131.24     15.57 o
  -2   5   9       17.21       13.59      9.95 o
  -1   5   9       35.22       44.29     11.07 o
   0   5   9      990.18      963.60     23.22 o
   1   5   9       14.49       16.90     13.59 o
   2   5   9       15.47       17.98      8.64 o
   3   5   9      763.96      815.41     28.49 o
   4   5   9        3.94        7.94      8.81 o
   5   5   9       47.52       48.95     11.41 o
   6   5   9       21.74       26.59     12.50 o
   7   5   9        0.85        3.89     23.55 o
   8   5   9        2.21        0.00     12.80 o
  -5   6   9        0.04        0.67     11.86 o
  -4   6   9       30.13       29.38     12.98 o
  -3   6   9       18.21       23.65     11.68 o
  -2   6   9        2.06        5.57      9.96 o
  -1   6   9      103.36       92.21     10.93 o
   0   6   9      277.28      278.54     14.23 o
   1   6   9       57.82       56.75     10.76 o
   2   6   9      446.03      479.97     26.06 o
   3   6   9      318.90      325.30     19.40 o
   4   6   9      376.35      344.82     20.33 o
   5   6   9       58.53       69.78     12.64 o
   6   6   9        3.76       16.07     13.51 o
   7   6   9        3.63        1.81     12.86 o
   8   6   9       36.36       36.19     16.52 o
  -5   7   9       20.19        0.00     11.39 o
  -4   7   9       37.90       62.40     20.57 o
  -3   7   9       23.90       22.13     11.41 o
  -2   7   9        1.07       13.08     10.31 o
  -1   7   9      369.06      419.62     23.32 o
   0   7   9      103.87      118.50     18.70 o
   1   7   9       19.53       14.19      8.70 o
   2   7   9     1757.63     1792.50     42.61 o
   3   7   9        4.48       12.90      8.69 o
   4   7   9      239.48      211.31     17.03 o
   5   7   9       21.17       16.64     10.52 o
   6   7   9       67.37       92.76     13.92 o
   7   7   9        5.66        0.00     15.41 o
  -4   8   9       12.80       18.46     19.08 o
  -3   8   9        0.17        7.01     11.40 o
  -2   8   9       16.19       27.71     17.82 o
  -1   8   9      202.73      227.08     27.04 o
   0   8   9      173.01      161.29     22.44 o
   1   8   9      284.61      248.70     17.76 o
   2   8   9        0.07        5.06      9.29 o
   3   8   9       33.97       33.50     10.95 o
   4   8   9       17.39       21.62      9.98 o
   5   8   9       56.29       56.86     11.47 o
   6   8   9       39.08       35.08     11.12 o
   7   8   9        2.10        7.84     14.09 o
  -4   9   9        6.13        0.00     23.15 o
  -3   9   9        0.01       15.16     15.16 o
  -2   9   9       11.49        0.00     13.97 o
  -1   9   9      120.84      164.39     24.31 o
   0   9   9      104.51      120.23     23.62 o
   1   9   9      278.67      302.24     28.20 o
   2   9   9        2.57        0.00      8.00 o
   3   9   9       36.50       29.19     10.52 o
   4   9   9        8.28       23.82      9.88 o
   5   9   9        4.13       10.25      9.26 o
   6   9   9      176.42      163.49     22.15 o
   7   9   9        0.00       17.78     21.62 o
  -3  10   9       88.88       83.67     21.81 o
  -2  10   9        9.43       14.21     16.85 o
  -1  10   9       12.03        6.97     22.19 o
   0  10   9        6.19        0.00     15.72 o
   1  10   9        1.54        6.94     17.06 o
   2  10   9        3.81        6.54      8.99 o
   3  10   9       24.97       34.36     10.68 o
   4  10   9       70.06       74.37     12.76 o
   5  10   9       41.30       53.73     12.19 o
   6  10   9       26.29       30.40     12.25 o
  -2  11   9       12.53       37.98     20.46 o
  -1  11   9        0.00       10.54     15.55 o
   0  11   9       16.00        7.64     14.74 o
   1  11   9        4.20        0.00     15.66 o
   2  11   9        7.92       25.04     26.08 o
   3  11   9        4.93        7.84      9.53 o
   4  11   9       22.93       33.17     11.94 o
   5  11   9       29.14       49.73     12.22 o
   6  11   9        6.04        3.96     11.11 o
  -1  12   9        9.68       28.24     30.12 o
   0  12   9        0.01       25.52     16.08 o
   1  12   9       16.58       27.65     17.66 o
   2  12   9       13.68       42.35     17.60 o
   3  12   9        6.58       23.59     11.38 o
   4  12   9        9.79       30.70     20.57 o
   5  12   9        9.30       16.59     14.66 o
   1  13   9        1.19       35.72     17.90 o
   2  13   9       25.36       29.16     18.01 o
   3  13   9       25.55       22.13     28.64 o
  -3 -12  10       30.05       37.31     14.03 o
  -2 -12  10        2.48       16.50     23.38 o
  -1 -12  10        3.94       44.93     16.51 o
   0 -12  10       23.01       32.10     13.98 o
  -4 -11  10       60.92       83.11     16.50 o
  -3 -11  10        0.03        0.00     18.77 o
  -2 -11  10        0.00        9.20     37.67 o
  -1 -11  10      134.76      153.73     22.77 o
   0 -11  10        1.75        0.00     11.62 o
   1 -11  10        0.37       33.72     13.63 o
   2 -11  10        3.19       16.86     32.72 o
  -5 -10  10        0.29       29.47     12.16 o
  -4 -10  10      107.61      138.16     18.85 o
  -3 -10  10       18.79       13.18     11.72 o
  -2 -10  10       34.42       26.02     12.45 o
  -1 -10  10       89.88       74.88     19.19 o
   0 -10  10        1.60       24.88     14.00 o
   1 -10  10        5.48        9.59     13.47 o
   2 -10  10        0.13       10.19     13.74 o
   3 -10  10      104.47      113.43     20.63 o
  -5  -9  10       42.99       56.75     14.56 o
  -4  -9  10        0.17        9.71     23.60 o
  -3  -9  10       41.43       43.20     14.21 o
  -2  -9  10      169.96      149.09     17.71 o
  -1  -9  10       26.91       42.79     15.64 o
   0  -9  10        0.38        0.00     12.76 o
   1  -9  10        8.25       20.14     14.54 o
   2  -9  10        1.34        0.00     23.17 o
   3  -9  10        0.65        5.83     15.09 o
   4  -9  10        4.16       14.11     12.28 o
  -6  -8  10        0.52        8.52     18.34 o
  -5  -8  10       57.66       51.19     15.60 o
  -4  -8  10        2.07       13.54     11.55 o
  -3  -8  10       18.01       13.68     16.59 o
  -2  -8  10      103.70       98.88     14.71 o
  -1  -8  10        3.61        6.41     10.23 o
   0  -8  10       81.40       78.34     17.07 o
   1  -8  10        0.01        4.78     17.06 o
   2  -8  10      471.03      517.57     35.37 o
   3  -8  10        0.53        8.49     10.24 o
   4  -8  10        1.63       10.77     10.33 o
  -6  -7  10        5.40       13.07     16.67 o
  -5  -7  10       27.25       20.27     13.07 o
  -4  -7  10       78.29       89.04     15.14 o
  -3  -7  10       17.49        1.34     13.65 o
  -2  -7  10       20.58       22.11     11.98 o
  -1  -7  10      355.98      364.87     21.86 o
   0  -7  10        1.15        0.00     11.90 o
   1  -7  10      161.83      133.45     20.20 o
   2  -7  10       85.01       56.27     18.74 o
   3  -7  10        6.47        0.00      8.97 o
   4  -7  10       36.11       63.94     18.45 o
   5  -7  10       13.70       34.51     11.67 o
  -6  -6  10       10.46       47.47     17.23 o
  -5  -6  10       55.28       56.76     13.40 o
  -4  -6  10       39.64       58.95     12.54 o
  -3  -6  10       32.42       36.63     11.89 o
  -2  -6  10       22.55       30.79     11.60 o
  -1  -6  10      152.02      129.54     14.01 o
   0  -6  10       19.19       28.11     19.20 o
   1  -6  10     1208.24     1120.71     45.81 o
   2  -6  10      162.03      167.65     16.17 o
   3  -6  10        9.76        2.34      7.65 o
   4  -6  10        6.10       20.67     12.12 o
   5  -6  10        9.01       34.03     12.34 o
   6  -6  10        0.01        0.00     13.78 o
  -7  -5  10        0.09        0.00     13.60 o
  -6  -5  10       56.01       77.36     20.82 o
  -5  -5  10       22.29       24.18     11.46 o
  -4  -5  10        4.17        0.00      8.80 o
  -3  -5  10        0.58        3.40     15.33 o
  -2  -5  10       37.21       22.10      9.81 o
  -1  -5  10       13.02       16.94     13.93 o
   0  -5  10       26.59       27.23     11.07 o
   1  -5  10      129.43      118.59     18.26 o
   2  -5  10       16.44       11.69      9.67 o
   3  -5  10        1.43        5.65      8.53 o
   4  -5  10       53.05       71.35     13.70 o
   5  -5  10        5.40        1.93      9.92 o
   6  -5  10        2.65        0.00     15.63 o
  -7  -4  10       11.51        5.67     15.01 o
  -6  -4  10       57.29       54.82     20.40 o
  -5  -4  10        5.01       24.77     16.64 o
  -4  -4  10      242.46      240.77     18.80 o
  -3  -4  10       18.26       19.15     10.23 o
  -2  -4  10       11.93       25.33      9.51 o
  -1  -4  10        3.74       20.10      8.79 o
   0  -4  10      166.42      166.60     10.62 o
   1  -4  10      351.45      367.94     18.33 o
   2  -4  10       27.53       32.00      9.38 o
   3  -4  10       72.99       46.64     10.83 o
   4  -4  10        0.98        0.00      8.08 o
   5  -4  10       30.32       46.37     11.73 o
   6  -4  10        7.39        9.61     10.47 o
  -7  -3  10       27.58       14.39     16.86 o
  -6  -3  10      108.62      116.70     20.51 o
  -5  -3  10       27.59       47.81     16.06 o
  -4  -3  10       22.52       10.63      9.64 o
  -3  -3  10       51.03       45.07     10.68 o
  -2  -3  10        0.37        0.00      6.60 o
  -1  -3  10        0.19        8.12      5.55 o
   0  -3  10      487.17      508.61     16.58 o
   1  -3  10       45.83       43.81      6.66 o
   2  -3  10       62.15       40.40      9.37 o
   3  -3  10        4.36        0.00     12.33 o
   4  -3  10      147.31      167.45     19.58 o
   5  -3  10      191.66      199.12     17.91 o
   6  -3  10        3.91       19.85     11.36 o
   7  -3  10       15.38       48.73     13.12 o
  -7  -2  10        7.42        2.07     24.22 o
  -6  -2  10        0.99        0.05     23.13 o
  -5  -2  10       93.93       92.89     19.38 o
  -4  -2  10       34.49       18.86     35.38 o
  -3  -2  10       10.98        9.67      7.45 o
  -2  -2  10      121.48      116.39     14.92 o
  -1  -2  10       13.74       10.65      6.15 o
   0  -2  10        1.94        0.00      5.18 o
   1  -2  10      103.47       95.41      8.13 o
   2  -2  10      197.03      196.71     14.74 o
   3  -2  10       98.15       87.71     11.80 o
   4  -2  10        2.99        8.41      8.33 o
   5  -2  10       30.17       24.16     10.13 o
   6  -2  10       51.91       56.32     12.09 o
   7  -2  10        7.28        1.18      9.69 o
  -7  -1  10       12.48        1.08     14.76 o
  -6  -1  10        4.54        0.00     11.53 o
  -5  -1  10        2.68        6.80     11.64 o
  -4  -1  10       10.39       20.69     12.43 o
  -3  -1  10       75.52       70.26     15.37 o
  -2  -1  10        0.50        2.46      8.26 o
  -1  -1  10       96.05       90.79      8.94 o
   0  -1  10        0.63        0.00      5.84 o
   1  -1  10     1196.19     1171.99     24.07 o
   2  -1  10      336.78      344.83     13.21 o
   3  -1  10      337.33      311.51     18.11 o
   4  -1  10      102.85      110.08     12.51 o
   5  -1  10       10.97       20.58      9.40 o
   6  -1  10       26.33       34.06     10.72 o
   7  -1  10       19.80       29.11     11.46 o
  -6   0  10        0.00        0.00     13.16 o
  -5   0  10       72.40       71.87     16.34 o
  -4   0  10       48.91       44.98     15.01 o
  -3   0  10      830.36      845.29     41.02 o
  -2   0  10       20.10        8.99      8.19 o
  -1   0  10        9.18        5.39      5.88 o
   0   0  10       41.80       48.61      7.73 o
   1   0  10      156.84      157.26     10.01 o
   2   0  10      120.61      139.33      9.47 o
   3   0  10        4.33        0.00      6.37 o
   4   0  10       69.29       71.06     10.66 o
   5   0  10       47.61       40.09     11.78 o
   6   0  10        2.56        0.00      8.57 o
   7   0  10       10.97       10.34     19.03 o
  -6   1  10        5.38        0.00     13.45 o
  -5   1  10        4.40        0.00     12.31 o
  -4   1  10       70.24       65.66     13.67 o
  -3   1  10       36.25       41.48     13.22 o
  -2   1  10      529.66      498.45     17.62 o
  -1   1  10        1.64        0.00      6.57 o
   0   1  10       37.40       21.86      6.92 o
   1   1  10        5.51       12.17      6.14 o
   2   1  10      243.05      206.73     11.12 o
   3   1  10       15.25        7.23      5.95 o
   4   1  10        7.06       12.84      7.31 o
   5   1  10        4.92        3.47      7.30 o
   6   1  10       28.88       27.17     14.55 o
   7   1  10       63.20       52.52     16.64 o
  -6   2  10       61.46       47.35     17.71 o
  -5   2  10       19.84       13.29     11.66 o
  -4   2  10     1154.94     1141.33     38.64 o
  -3   2  10      367.65      311.18     21.22 o
  -2   2  10        0.07        0.00      8.93 o
  -1   2  10       16.58       14.39      8.68 o
   0   2  10        3.99        6.06      6.54 o
   1   2  10       11.36       20.48      6.71 o
   2   2  10      292.61      279.62     15.78 o
   3   2  10       83.92       87.26      8.51 o
   4   2  10      177.25      179.70     13.96 o
   5   2  10       25.61       11.30     10.85 o
   6   2  10        1.64        2.92     17.45 o
   7   2  10       15.24       28.31     14.88 o
   8   2  10       57.66       73.54     17.26 o
  -6   3  10        7.41        0.00     28.86 o
  -5   3  10        0.70       14.09     12.61 o
  -4   3  10       98.27       93.82     15.09 o
  -3   3  10      115.11      115.72     15.91 o
  -2   3  10      353.83      372.77     21.06 o
  -1   3  10      984.24      916.60     22.87 o
   0   3  10       51.66       35.48      7.73 o
   1   3  10       70.19       76.69     10.08 o
   2   3  10       18.24       20.10      6.37 o
   3   3  10      167.95      161.10     13.31 o
   4   3  10       36.25       41.18      9.91 o
   5   3  10       13.72       25.84     11.56 o
   6   3  10       38.29       37.00     14.05 o
   7   3  10       13.68        5.93     19.76 o
   8   3  10        4.16        5.51     19.34 o
  -6   4  10        1.51       23.97     13.93 o
  -5   4  10       46.65       84.32     16.65 o
  -4   4  10        0.66        3.38     10.74 o
  -3   4  10        6.90       10.18     12.15 o
  -2   4  10        0.32        5.87     10.62 o
  -1   4  10        1.50        0.00      8.26 o
   0   4  10        3.46        2.43      6.52 o
   1   4  10      433.40      382.93     16.51 o
   2   4  10      774.57      790.08     33.82 o
   3   4  10      422.00      418.42     20.58 o
   4   4  10      157.43      144.77     14.35 o
   5   4  10        0.20        3.14     17.41 o
   6   4  10        1.25        0.00     12.78 o
   7   4  10        7.48       18.07     17.76 o
   8   4  10        0.01        8.94     13.43 o
  -5   5  10       16.47       27.41     19.41 o
  -4   5  10        0.02       10.80     16.00 o
  -3   5  10        1.33        0.00     10.22 o
  -2   5  10      294.83      294.00     24.61 o
  -1   5  10      100.06       97.39     13.37 o
   0   5  10      115.26      123.12     10.92 o
   1   5  10      339.05      308.50     18.27 o
   2   5  10       42.11       39.16     10.02 o
   3   5  10      248.25      252.60     17.55 o
   4   5  10        0.01       10.61      9.41 o
   5   5  10       34.41       26.35     26.47 o
   6   5  10       23.50       23.97     12.44 o
   7   5  10        3.38        0.00     12.97 o
  -5   6  10        5.69        8.46     12.57 o
  -4   6  10        5.84        0.00     16.50 o
  -3   6  10       49.08       59.70     13.14 o
  -2   6  10      122.76      138.86     19.35 o
  -1   6  10       14.24       23.81     14.70 o
   0   6  10      540.90      508.49     40.58 o
   1   6  10      369.67      334.47     19.27 o
   2   6  10      423.50      419.92     22.28 o
   3   6  10      267.20      229.22     18.08 o
   4   6  10       20.44       33.05     10.98 o
   5   6  10       21.22       16.48     12.03 o
   6   6  10      104.89      112.55     19.42 o
   7   6  10        7.45       11.41     13.62 o
  -4   7  10        8.18       24.37     12.87 o
  -3   7  10      125.18      153.56     17.90 o
  -2   7  10        3.65       10.35     11.11 o
  -1   7  10       48.90       51.85     17.49 o
   0   7  10     1604.13     1588.30     78.63 o
   1   7  10       16.00        2.48      9.50 o
   2   7  10      329.18      356.50     21.78 o
   3   7  10       47.28       45.76     11.22 o
   4   7  10      151.10      144.83     13.57 o
   5   7  10       10.20        6.97     10.00 o
   6   7  10       32.51       21.65     13.76 o
   7   7  10       24.41       27.99     16.94 o
  -4   8  10       17.63       18.23     13.02 o
  -3   8  10       62.36       52.15     13.97 o
  -2   8  10       63.14      124.10     22.45 o
  -1   8  10      306.04      290.23     28.47 o
   0   8  10       12.18       16.29     13.06 o
   1   8  10       82.65       78.22     18.46 o
   2   8  10       10.33       20.79      9.90 o
   3   8  10        5.86        5.88      8.63 o
   4   8  10       66.98       75.29     14.19 o
   5   8  10       22.92       22.95     11.63 o
   6   8  10        7.66        2.58     14.25 o
   7   8  10        0.10       16.19     15.69 o
  -3   9  10       47.42       38.23     19.35 o
  -2   9  10       31.28       33.16     16.89 o
  -1   9  10       90.11      112.98     27.21 o
   0   9  10        0.24        0.00     14.16 o
   1   9  10        3.35        4.85     22.33 o
   2   9  10       26.26       57.30     11.56 o
   3   9  10       15.53       20.52      9.67 o
   4   9  10      100.49      100.82     16.85 o
   5   9  10       14.93       15.42     11.61 o
   6   9  10       69.75      107.90     15.16 o
  -2  10  10        8.62        0.00     15.75 o
  -1  10  10        0.98        0.00     18.15 o
   0  10  10       28.61       35.19     17.96 o
   1  10  10        1.26        0.00     12.30 o
   2  10  10       53.13       86.35     18.23 o
   3  10  10       99.34       78.15     13.02 o
   4  10  10       31.98       25.06     11.11 o
   5  10  10        0.46        1.27      9.52 o
   6  10  10        5.04        0.00     10.00 o
  -1  11  10        1.60       24.35     19.04 o
   0  11  10       12.13       13.52     16.68 o
   1  11  10       77.54       76.95     19.66 o
   2  11  10        6.41        9.87     15.10 o
   3  11  10       51.40       44.07     12.33 o
   4  11  10       54.89       84.21     18.12 o
   5  11  10       26.99       53.12     12.97 o
   0  12  10        2.37        0.00     16.85 o
   1  12  10        1.61       38.95     17.34 o
   2  12  10       32.49       32.00     22.19 o
   3  12  10        0.79       23.62     16.15 o
   4  12  10        0.14        5.06     11.03 o
  -1 -12  11       10.32       46.00     19.45 o
  -3 -11  11       87.48      130.02     18.86 o
  -2 -11  11        0.88        8.09     12.81 o
  -1 -11  11        0.13       16.59     13.79 o
   0 -11  11       10.55       56.01     26.99 o
   1 -11  11       30.98       52.17     17.39 o
  -4 -10  11       55.88       73.98     13.92 o
  -3 -10  11       43.14       42.70     13.95 o
  -2 -10  11       84.96      118.22     33.35 o
  -1 -10  11       61.18       63.40     16.68 o
   0 -10  11       40.56       52.40     17.30 o
   1 -10  11       33.77       32.51     16.09 o
   2 -10  11       22.06       40.87     14.77 o
   3 -10  11        0.62       28.90     14.41 o
  -5  -9  11       13.58        9.73     18.03 o
  -4  -9  11       57.52       64.10     14.45 o
  -3  -9  11       83.49       90.81     16.13 o
  -2  -9  11       16.96       17.59     11.86 o
  -1  -9  11       84.09       75.36     19.04 o
   0  -9  11        0.50       24.33     19.10 o
   1  -9  11       59.68       91.29     17.94 o
   2  -9  11       29.55       19.99     24.68 o
   3  -9  11      151.80      187.03     43.46 o
  -5  -8  11       31.23       36.61     13.82 o
  -4  -8  11        4.52       14.56     12.05 o
  -3  -8  11       69.00       94.52     18.27 o
  -2  -8  11       90.42      118.67     15.28 o
  -1  -8  11       61.84       49.18     15.72 o
   0  -8  11       73.22      100.83     19.43 o
   1  -8  11        6.94        7.06     13.11 o
   2  -8  11        1.10        0.00     14.11 o
   3  -8  11       30.27       52.29     15.83 o
   4  -8  11        0.49       26.84     16.91 o
  -6  -7  11       24.72       49.94     19.42 o
  -5  -7  11       47.23       38.48     26.33 o
  -4  -7  11       79.60       96.58     15.96 o
  -3  -7  11       11.11       29.85     11.70 o
  -2  -7  11      382.40      344.78     22.58 o
  -1  -7  11       31.83       21.94     11.87 o
   0  -7  11      313.74      213.84     24.31 o
   1  -7  11      614.00      638.83     52.97 o
   2  -7  11      263.96      287.94     28.22 o
   3  -7  11       55.31       56.17     12.85 o
   4  -7  11        7.47       18.05     13.67 o
   5  -7  11       16.74       10.13     12.42 o
  -6  -6  11       26.43       27.23     17.50 o
  -5  -6  11        5.89        7.23     13.62 o
  -4  -6  11       16.20       44.82     13.06 o
  -3  -6  11       15.41       15.38     13.78 o
  -2  -6  11      272.32      269.11     19.61 o
  -1  -6  11      599.38      575.16     26.11 o
   0  -6  11      914.27      869.72     42.63 o
   1  -6  11       14.02        7.75     12.98 o
   2  -6  11       79.11      104.39     14.30 o
   3  -6  11      116.39      108.92     14.83 o
   4  -6  11        1.57        6.93     10.45 o
   5  -6  11        0.02        2.27     10.74 o
  -6  -5  11        2.15        0.00     33.45 o
  -5  -5  11        3.41        0.09     14.44 o
  -4  -5  11      103.52       99.07     14.30 o
  -3  -5  11      112.04      111.97     14.79 o
  -2  -5  11       37.98       28.14     11.17 o
  -1  -5  11       21.08       20.38     10.65 o
   0  -5  11      394.44      351.29     19.48 o
   1  -5  11      104.04      105.31     12.69 o
   2  -5  11       31.65       31.30      9.78 o
   3  -5  11       21.79       13.25      9.63 o
   4  -5  11      197.37      251.21     20.45 o
   5  -5  11        5.99        0.00     13.02 o
   6  -5  11        6.58        2.42     11.56 o
  -6  -4  11        7.51       38.34     16.76 o
  -5  -4  11        1.00       10.92     14.09 o
  -4  -4  11       35.84       31.62     13.93 o
  -3  -4  11       31.77       48.84     11.18 o
  -2  -4  11       28.27       30.22     10.36 o
  -1  -4  11      817.44      855.34     29.04 o
   0  -4  11       11.02        6.81     11.01 o
   1  -4  11       22.22       10.87      7.98 o
   2  -4  11      309.98      311.68     20.76 o
   3  -4  11       66.05       49.23     18.94 o
   4  -4  11        6.98        0.48      8.47 o
   5  -4  11        1.28        0.62      9.42 o
   6  -4  11        0.03       13.84     13.95 o
  -6  -3  11        3.91        0.00     13.60 o
  -5  -3  11       51.73       40.23     16.48 o
  -4  -3  11       16.60       23.90     13.96 o
  -3  -3  11        9.14        6.91     11.06 o
  -2  -3  11      131.54      136.85     14.44 o
  -1  -3  11      718.38      657.56     25.63 o
   0  -3  11       21.64       32.19      6.57 o
   1  -3  11       55.15       53.37      9.98 o
   2  -3  11       24.90       13.77      8.81 o
   3  -3  11      631.86      654.20     27.72 o
   4  -3  11      135.98      107.50     14.96 o
   5  -3  11        1.17       11.27      9.87 o
   6  -3  11       59.57       62.75     13.56 o
  -6  -2  11       36.60       19.54     14.88 o
  -5  -2  11        5.04       13.33     33.38 o
  -4  -2  11        0.15        8.19     12.56 o
  -3  -2  11      113.17      127.77     14.32 o
  -2  -2  11      181.57      206.49     25.63 o
  -1  -2  11       67.23       64.37      8.15 o
   0  -2  11       15.11       10.79      6.00 o
   1  -2  11     1353.51     1456.47     28.93 o
   2  -2  11      119.66      126.61     18.86 o
   3  -2  11      295.68      245.22     17.35 o
   4  -2  11      552.27      490.51     25.30 o
   5  -2  11       59.20       72.18     13.08 o
   6  -2  11      151.03      145.09     17.15 o
   7  -2  11       20.83       14.26     12.43 o
  -6  -1  11        2.39        0.00     28.50 o
  -5  -1  11        0.01        0.00     16.29 o
  -4  -1  11        2.69        7.77     11.09 o
  -3  -1  11       63.67       69.71     14.65 o
  -2  -1  11      717.82      694.95     21.29 o
  -1  -1  11       80.87       87.12      9.24 o
   0  -1  11      134.35      129.94     10.16 o
   1  -1  11        4.82       18.67      7.52 o
   2  -1  11      840.58      909.50     29.17 o
   3  -1  11       99.03       71.92     11.01 o
   4  -1  11      187.33      183.00     15.96 o
   5  -1  11      392.90      397.13     23.76 o
   6  -1  11       52.04       69.61     12.93 o
   7  -1  11        1.72       11.02     12.04 o
  -6   0  11        0.92        3.40     12.94 o
  -5   0  11        2.19        0.96     11.65 o
  -4   0  11       37.57       28.94     13.79 o
  -3   0  11       92.50       88.95     13.39 o
  -2   0  11        7.62       10.76      7.87 o
  -1   0  11      593.68      615.81     20.09 o
   0   0  11       81.28       89.69      9.63 o
   1   0  11        1.74       10.91      8.53 o
   2   0  11       80.60       90.33      9.45 o
   3   0  11      314.72      269.57     17.07 o
   4   0  11       20.38       26.85      9.24 o
   5   0  11      199.37      205.25     17.32 o
   6   0  11        9.32        7.32     11.04 o
   7   0  11       31.38       40.21     21.90 o
  -6   1  11        0.46        0.00     13.55 o
  -5   1  11        3.85        0.00     17.52 o
  -4   1  11      153.18      172.80     21.98 o
  -3   1  11      221.33      229.95     19.34 o
  -2   1  11      111.97      103.46     13.35 o
  -1   1  11        3.65        0.00      7.02 o
   0   1  11      398.98      391.78     16.16 o
   1   1  11      303.51      327.11     14.67 o
   2   1  11        0.24        2.92      5.84 o
   3   1  11       44.33       43.27     10.07 o
   4   1  11      551.31      571.49     24.84 o
   5   1  11       31.92       44.38     15.94 o
   6   1  11        0.59       26.95     12.05 o
   7   1  11        1.19        0.75     13.39 o
  -6   2  11       52.14       80.83     28.43 o
  -5   2  11       29.97       33.20     15.86 o
  -4   2  11       34.93       17.73     12.98 o
  -3   2  11      143.85      134.76     19.24 o
  -2   2  11      354.21      391.96     29.90 o
  -1   2  11        8.06       15.50      7.71 o
   0   2  11      495.12      533.36     19.03 o
   1   2  11       42.68       35.85     13.20 o
   2   2  11      248.28      249.34     13.06 o
   3   2  11        0.17        1.63      6.25 o
   4   2  11       14.16        8.63      9.78 o
   5   2  11        3.02        0.00      9.29 o
   6   2  11        5.18        0.00     16.78 o
   7   2  11       19.11       27.81     19.55 o
  -6   3  11       31.72       24.72     28.54 o
  -5   3  11        1.82        0.00     17.41 o
  -4   3  11      178.78      233.39     21.28 o
  -3   3  11      149.92      150.37     23.78 o
  -2   3  11       47.31       41.63     13.82 o
  -1   3  11      408.68      388.76     20.97 o
   0   3  11        5.45        0.00      6.82 o
   1   3  11       70.87       59.34      9.13 o
   2   3  11      108.46      122.09     10.28 o
   3   3  11      494.45      499.43     26.01 o
   4   3  11      133.82      125.79     17.01 o
   5   3  11       26.46       47.20     18.71 o
   6   3  11        5.71        0.00     12.60 o
   7   3  11       28.53       27.33     13.99 o
  -5   4  11       18.80        0.00     14.29 o
  -4   4  11        4.54       30.47     13.32 o
  -3   4  11      105.58       96.38     16.36 o
  -2   4  11        4.31        6.71     11.26 o
  -1   4  11       97.03      101.14     13.66 o
   0   4  11       18.66       21.00      9.69 o
   1   4  11      175.21      151.91     11.77 o
   2   4  11       40.58       43.93     10.05 o
   3   4  11      156.50      143.03     13.76 o
   4   4  11       35.15       20.20     11.18 o
   5   4  11       36.88       31.66     13.97 o
   6   4  11        2.62        0.00     16.22 o
   7   4  11        7.60       24.25     14.86 o
  -5   5  11        1.59        0.00     14.73 o
  -4   5  11       12.75       21.29     17.67 o
  -3   5  11       71.47       85.20     15.71 o
  -2   5  11      258.73      252.33     20.85 o
  -1   5  11       52.44       53.66     12.78 o
   0   5  11        5.08        6.39      9.15 o
   1   5  11      102.91      120.24     13.35 o
   2   5  11      128.03      127.32     15.63 o
   3   5  11      222.30      218.33     17.22 o
   4   5  11       53.16       58.70     11.97 o
   5   5  11       99.59      101.37     25.20 o
   6   5  11        0.02        0.00     20.33 o
   7   5  11       15.54       16.95     18.36 o
  -4   6  11        0.73        6.30     22.80 o
  -3   6  11        1.35       24.19     13.23 o
  -2   6  11      129.21      128.92     16.87 o
  -1   6  11       42.65       57.41     13.84 o
   0   6  11      390.53      427.45     30.98 o
   1   6  11      199.16      192.68     16.48 o
   2   6  11        9.80       13.70      9.79 o
   3   6  11        1.02        0.00      9.34 o
   4   6  11      126.63      129.66     15.25 o
   5   6  11       12.99       17.90      9.45 o
   6   6  11       94.34       60.65     15.96 o
   7   6  11       10.45       23.59     13.68 o
  -4   7  11        7.20        3.59     12.91 o
  -3   7  11       52.01       59.83     17.73 o
  -2   7  11      228.58      246.96     28.44 o
  -1   7  11        0.18        0.00     13.00 o
   0   7  11      370.85      374.09     29.32 o
   1   7  11        5.90        8.55      9.07 o
   2   7  11      110.07       81.61     13.04 o
   3   7  11       16.01       18.63     11.18 o
   4   7  11      186.41      184.10     17.47 o
   5   7  11       23.44       17.26     12.50 o
   6   7  11        5.34        0.00     11.87 o
   7   7  11        2.00        0.00     13.80 o
  -3   8  11       55.99       67.64     21.49 o
  -2   8  11      176.48      183.29     25.98 o
  -1   8  11       93.15      115.78     21.13 o
   0   8  11       26.78       22.62     12.74 o
   1   8  11        1.95        9.15     12.95 o
   2   8  11      140.27      161.13     26.41 o
   3   8  11       22.75       19.50     10.58 o
   4   8  11       25.02       43.47     11.73 o
   5   8  11       33.84       33.86     11.31 o
   6   8  11       23.17       32.54     15.29 o
   7   8  11       26.26       29.39     16.70 o
  -3   9  11        1.91        0.00     16.76 o
  -2   9  11        0.04       14.66     15.86 o
  -1   9  11       36.76       26.74     19.62 o
   0   9  11        0.85        7.43     13.94 o
   1   9  11        7.08       18.97     13.64 o
   2   9  11       71.51       58.52     10.41 o
   3   9  11        3.78        2.50      9.37 o
   4   9  11        1.28        9.34     11.32 o
   5   9  11       22.42       49.81     11.57 o
   6   9  11        1.72       14.88     10.93 o
  -2  10  11        6.89       28.46     18.58 o
  -1  10  11        1.13        2.44     17.31 o
   0  10  11       16.21        0.00     15.71 o
   1  10  11      196.28      208.48     25.10 o
   2  10  11       35.26       55.68     25.77 o
   3  10  11        0.13        3.67     14.64 o
   4  10  11      169.02      154.72     17.32 o
   5  10  11       23.61       39.38     11.62 o
   6  10  11       92.87      104.61     16.56 o
  -1  11  11       25.47       44.77     21.59 o
   0  11  11        0.82       14.37     16.74 o
   1  11  11       57.66       65.39     17.90 o
   2  11  11        7.16        1.75     26.36 o
   3  11  11        0.00        2.35     13.27 o
   4  11  11       50.48       44.91     15.22 o
   5  11  11        0.63        4.61     10.36 o
   1  12  11       21.75       63.32     20.34 o
   2  12  11        3.22       18.83     16.56 o
   3  12  11       85.20       64.53     19.36 o
  -2 -11  12        0.00        7.59     44.20 o
  -1 -11  12       14.94       14.64     14.90 o
   0 -11  12       33.79       40.44     15.67 o
  -4 -10  12        1.25        4.94     13.10 o
  -3 -10  12        1.37       21.75     13.85 o
  -2 -10  12       18.07       39.89     16.39 o
  -1 -10  12       24.87       84.72     18.65 o
   0 -10  12        7.17       13.80     38.12 o
   1 -10  12       13.88        0.00     13.80 o
   2 -10  12       40.01       39.72     16.31 o
  -4  -9  12        5.84       29.40     13.97 o
  -3  -9  12        3.58       17.69     12.45 o
  -2  -9  12       84.21       83.89     19.01 o
  -1  -9  12       40.08       47.82     16.53 o
   0  -9  12        0.08        0.00     12.39 o
   1  -9  12        3.70        0.00     13.41 o
   2  -9  12       11.24        1.32     13.47 o
   3  -9  12       53.21       28.32     16.57 o
  -5  -8  12        1.60        5.20     12.98 o
  -4  -8  12        2.30        9.27     11.39 o
  -3  -8  12       46.80       27.63     12.37 o
  -2  -8  12       39.54       58.12     13.58 o
  -1  -8  12        5.05       44.25     15.63 o
   0  -8  12       50.43       29.03     15.35 o
   1  -8  12        1.68       10.56     23.41 o
   2  -8  12       13.08       35.22     17.41 o
   3  -8  12        8.06       15.99     19.38 o
   4  -8  12       23.32        6.69     13.06 o
  -5  -7  12        7.77       13.63     16.53 o
  -4  -7  12       11.87       19.25     11.29 o
  -3  -7  12        4.24        0.00     16.77 o
  -2  -7  12      122.94      104.98     14.78 o
  -1  -7  12       26.65       15.23     16.18 o
   0  -7  12       53.99       61.76     17.49 o
   1  -7  12      117.20      144.81     26.68 o
   2  -7  12       74.23       95.85     19.83 o
   3  -7  12       20.27        2.66     10.10 o
   4  -7  12        2.42        0.00     12.80 o
  -6  -6  12       14.39       34.88     20.13 o
  -5  -6  12        2.03        0.00     14.26 o
  -4  -6  12        0.41       10.55      9.60 o
  -3  -6  12       52.85       49.20     12.08 o
  -2  -6  12      422.81      450.30     24.82 o
  -1  -6  12       14.65       11.58     10.63 o
   0  -6  12       69.89       78.08     19.45 o
   1  -6  12      206.11      197.91     23.31 o
   2  -6  12       72.14       78.49     17.60 o
   3  -6  12      106.94      113.12     14.85 o
   4  -6  12        5.18       10.57     10.37 o
   5  -6  12       17.93       24.64     11.67 o
  -6  -5  12        0.79       29.90     34.30 o
  -5  -5  12        4.44        5.81     16.09 o
  -4  -5  12        3.87        0.00      9.53 o
  -3  -5  12      116.63      141.81     16.68 o
  -2  -5  12       36.31       29.78     15.46 o
  -1  -5  12        5.71        0.00      9.81 o
   0  -5  12       25.69        3.41     15.59 o
   1  -5  12       14.20       17.46     14.70 o
   2  -5  12        0.02        0.00      9.16 o
   3  -5  12       18.21       20.12      9.85 o
   4  -5  12        0.89        8.08      8.90 o
   5  -5  12       30.07       34.14     12.30 o
  -6  -4  12        1.48        0.00     15.94 o
  -5  -4  12        4.83        0.00     12.62 o
  -4  -4  12        2.31        9.37     33.80 o
  -3  -4  12      121.00      131.28     15.34 o
  -2  -4  12        1.22        0.00      9.48 o
  -1  -4  12       15.05       19.61      9.42 o
   0  -4  12      322.24      339.84     30.84 o
   1  -4  12      107.36      118.62     13.01 o
   2  -4  12      125.31      146.31     15.14 o
   3  -4  12        3.81        0.00      8.09 o
   4  -4  12        2.77       12.39     10.16 o
   5  -4  12        0.48        0.00      9.58 o
   6  -4  12        0.00        0.00     10.02 o
  -6  -3  12        1.35       24.51     25.77 o
  -5  -3  12        0.28       20.68     14.14 o
  -4  -3  12      216.18      203.36     24.19 o
  -3  -3  12      119.35      106.03     13.85 o
  -2  -3  12        2.93        3.37     12.03 o
  -1  -3  12       55.40       67.26     12.36 o
   0  -3  12      124.66      136.97     10.54 o
   1  -3  12      197.14      212.73     22.36 o
   2  -3  12      201.81      199.24     16.21 o
   3  -3  12       46.79       49.84     16.23 o
   4  -3  12      132.63      140.07     15.60 o
   5  -3  12       27.01       25.84     10.96 o
   6  -3  12       23.58       12.51     10.76 o
  -6  -2  12        0.02        0.00     14.44 o
  -5  -2  12       15.28       27.99     16.29 o
  -4  -2  12       22.22       32.12     35.24 o
  -3  -2  12        4.54       21.97     11.38 o
  -2  -2  12        9.57       30.07     17.20 o
  -1  -2  12      763.57      756.87     28.70 o
   0  -2  12      168.68      178.48     12.06 o
   1  -2  12        3.06        6.69      7.69 o
   2  -2  12      422.50      367.45     20.88 o
   3  -2  12       32.42       21.13     15.14 o
   4  -2  12       74.95       78.62     12.74 o
   5  -2  12        9.52        2.37      8.98 o
   6  -2  12       65.89       45.25     24.22 o
  -6  -1  12        1.88       24.35     24.26 o
  -5  -1  12        9.45        0.00     13.13 o
  -4  -1  12       15.47       19.54     11.17 o
  -3  -1  12      135.34      148.08     22.75 o
  -2  -1  12       96.00      107.14     13.58 o
  -1  -1  12       73.50       52.86      9.04 o
   0  -1  12        0.54        0.00      8.40 o
   1  -1  12        2.82        0.50      6.45 o
   2  -1  12      173.40      135.82     13.64 o
   3  -1  12      900.83      906.16     31.85 o
   4  -1  12      364.83      365.64     21.96 o
   5  -1  12        0.00        8.94      8.74 o
   6  -1  12        7.58        0.00     10.44 o
   7  -1  12       12.00       25.69     14.43 o
  -6   0  12        6.66        0.00     12.67 o
  -5   0  12        0.57       14.69     14.23 o
  -4   0  12        2.50        0.59     11.54 o
  -3   0  12       11.85       10.90     12.57 o
  -2   0  12       84.19       96.38     10.76 o
  -1   0  12       54.10       57.83      9.22 o
   0   0  12      450.73      468.99     17.98 o
   1   0  12      277.92      250.96     13.86 o
   2   0  12        0.82        1.36      7.91 o
   3   0  12      127.53      116.57     12.77 o
   4   0  12        0.65        0.00      7.43 o
   5   0  12       51.11       38.35     10.86 o
   6   0  12        4.27        0.00     10.10 o
   7   0  12        2.28        3.03     12.97 o
  -6   1  12       27.91       35.64     17.12 o
  -5   1  12        0.56       11.80     13.29 o
  -4   1  12        9.43       26.21     13.62 o
  -3   1  12       39.62       42.85     17.55 o
  -2   1  12      127.83      110.00     14.36 o
  -1   1  12       13.32        0.00      7.23 o
   0   1  12        2.61        5.79      7.31 o
   1   1  12        6.07        0.00      6.39 o
   2   1  12      628.81      571.00     19.30 o
   3   1  12      170.58      156.25     16.26 o
   4   1  12        0.55        2.55      7.59 o
   5   1  12       22.60       13.90     10.25 o
   6   1  12       16.14       17.91     11.56 o
   7   1  12        5.96       15.23     12.95 o
  -5   2  12        5.38       12.12     13.91 o
  -4   2  12        0.81        0.00     12.58 o
  -3   2  12       66.65       70.71     19.51 o
  -2   2  12      525.48      527.01     25.83 o
  -1   2  12      100.83       85.51     10.55 o
   0   2  12      243.66      235.32     14.20 o
   1   2  12        7.67        0.52      9.95 o
   2   2  12       17.82       25.54      7.40 o
   3   2  12       33.11       19.81     10.61 o
   4   2  12       24.31       37.65     12.50 o
   5   2  12       11.11       39.19     13.27 o
   6   2  12       51.49       59.11     15.98 o
   7   2  12        0.00        3.34     20.25 o
  -5   3  12        2.70        1.35     13.86 o
  -4   3  12       23.88        6.82     12.31 o
  -3   3  12       17.05        0.00     10.02 o
  -2   3  12        0.03        0.00     10.42 o
  -1   3  12        3.57        0.00      9.86 o
   0   3  12      211.25      216.31     13.91 o
   1   3  12      570.64      490.19     20.45 o
   2   3  12       59.15       66.29     10.91 o
   3   3  12      181.72      151.35     15.41 o
   4   3  12       20.47        7.08     29.80 o
   5   3  12        0.94        2.54      9.10 o
   6   3  12        1.67        2.78     13.16 o
   7   3  12       34.14       40.53     15.91 o
  -5   4  12       32.09       63.27     18.34 o
  -4   4  12        0.06        1.77     12.39 o
  -3   4  12       21.72       16.81     13.66 o
  -2   4  12        3.62        0.00      9.76 o
  -1   4  12       12.46       12.70     10.58 o
   0   4  12      101.84      108.83     11.42 o
   1   4  12      265.55      265.21     17.47 o
   2   4  12        0.01        2.35      8.27 o
   3   4  12        0.69        1.78      8.02 o
   4   4  12      121.87      141.15     18.96 o
   5   4  12      196.89      164.72     22.08 o
   6   4  12        0.91       26.04     17.38 o
   7   4  12       20.67        0.00     12.75 o
  -5   5  12       16.03       35.84     15.06 o
  -4   5  12       56.39       56.87     15.12 o
  -3   5  12       37.34       41.80     14.94 o
  -2   5  12        0.05       16.33     11.65 o
  -1   5  12       32.50        8.97     10.55 o
   0   5  12       89.38      103.32     16.74 o
   1   5  12        2.18        0.00      8.94 o
   2   5  12       70.48       46.65     13.69 o
   3   5  12       18.89       17.49     13.58 o
   4   5  12        4.17        8.47     17.41 o
   5   5  12      159.28      178.97     22.41 o
   6   5  12        8.52       17.33     29.42 o
   7   5  12        3.51        1.77     15.12 o
  -4   6  12       40.50       38.06     15.43 o
  -3   6  12        1.86        0.00     12.21 o
  -2   6  12       84.60      115.33     17.46 o
  -1   6  12      132.58      130.86     19.88 o
   0   6  12        0.39        1.37     15.02 o
   1   6  12        0.23        8.38      9.25 o
   2   6  12       98.12       94.10     13.06 o
   3   6  12      111.53      142.86     15.75 o
   4   6  12      213.46      206.78     17.69 o
   5   6  12       40.21       46.52     22.61 o
   6   6  12        3.27        2.09     14.07 o
   7   6  12        2.56       33.17     16.59 o
  -4   7  12       87.38      131.10     34.36 o
  -3   7  12        0.00       11.94     16.91 o
  -2   7  12      353.91      341.27     31.77 o
  -1   7  12       19.54       24.64     16.85 o
   0   7  12      103.28      115.46     34.40 o
   1   7  12        0.24       10.33     15.13 o
   2   7  12      257.23      275.84     19.77 o
   3   7  12        2.58       20.01     10.84 o
   4   7  12       10.70       19.73     10.87 o
   5   7  12        6.36        6.97      9.67 o
   6   7  12        8.32        0.00     14.34 o
   7   7  12        4.03        0.00     13.98 o
  -3   8  12        1.52        1.66     17.18 o
  -2   8  12        1.27        0.00     15.61 o
  -1   8  12       13.71       10.82     14.84 o
   0   8  12       48.95       78.56     18.78 o
   1   8  12       21.50        6.40     19.38 o
   2   8  12       58.47       71.00     14.63 o
   3   8  12        0.43        9.07     10.82 o
   4   8  12      107.58      128.40     16.14 o
   5   8  12        1.16        3.75     11.19 o
   6   8  12        2.57       11.57     14.61 o
  -2   9  12        3.85       14.86     20.89 o
  -1   9  12       14.04       12.51     16.68 o
   0   9  12       30.42       26.82     15.63 o
   1   9  12        0.29        4.73     13.72 o
   2   9  12       12.58        5.76     35.91 o
   3   9  12        4.26        9.97     11.86 o
   4   9  12        5.40        0.00     10.60 o
   5   9  12        5.87        0.00      9.83 o
   6   9  12        4.69       19.31     15.01 o
  -1  10  12       81.73      127.47     24.03 o
   0  10  12       14.02        0.00     18.29 o
   1  10  12        1.66        1.13     15.69 o
   2  10  12       83.13       90.16     19.62 o
   3  10  12       37.87       61.04     13.43 o
   4  10  12        0.01       18.16     11.73 o
   5  10  12        0.10        4.44     16.63 o
   0  11  12        0.00        6.16     18.36 o
   1  11  12        2.14       11.68     13.56 o
   2  11  12        1.04        5.27     13.29 o
   3  11  12       32.56       57.96     15.31 o
   4  11  12        0.02        8.96     10.37 o
  -3 -10  13       50.93       45.52     17.16 o
  -2 -10  13        1.61       26.68     27.35 o
  -1 -10  13        6.15        7.69     14.87 o
   0 -10  13      174.82      201.13     27.00 o
   1 -10  13        1.09       17.22     14.67 o
  -4  -9  13        1.64        0.00     14.71 o
  -3  -9  13        8.80        5.97     17.49 o
  -2  -9  13        4.42       19.15     16.96 o
  -1  -9  13       68.93      107.15     21.10 o
   0  -9  13       37.23       45.10     25.63 o
   1  -9  13        6.91       10.78     36.93 o
   2  -9  13       18.17        9.14     15.84 o
  -4  -8  13       53.44       35.34     15.11 o
  -3  -8  13       16.69       35.50     12.84 o
  -2  -8  13        3.18        0.00     13.83 o
  -1  -8  13       90.55      128.13     21.33 o
   0  -8  13       31.52        2.65     35.91 o
   1  -8  13       41.37       55.62     18.21 o
   2  -8  13       19.17       46.06     18.53 o
   3  -8  13        0.03       20.25     15.48 o
  -5  -7  13       18.29       34.05     23.03 o
  -4  -7  13       46.59       41.50     17.82 o
  -3  -7  13        0.18        9.46     10.88 o
  -2  -7  13       90.68      112.44     16.14 o
  -1  -7  13        0.20        0.00     15.69 o
   0  -7  13       19.10       33.48     16.61 o
   1  -7  13        7.83        5.61     14.81 o
   2  -7  13       33.04       57.61     17.78 o
   3  -7  13      228.70      177.82     25.75 o
   4  -7  13        1.29        0.00     12.64 o
  -5  -6  13       10.61        2.80     22.82 o
  -4  -6  13        0.40        0.00     10.74 o
  -3  -6  13        0.00        0.00     16.70 o
  -2  -6  13       91.68      130.76     16.21 o
  -1  -6  13       13.62       20.85     17.02 o
   0  -6  13      372.75      399.42     32.63 o
   1  -6  13       31.44       73.24     18.79 o
   2  -6  13      185.47      192.75     46.06 o
   3  -6  13       26.59       18.20     10.41 o
   4  -6  13        5.98        6.85     11.27 o
   5  -6  13       50.95       34.68     20.35 o
  -5  -5  13       14.06        4.61     17.73 o
  -4  -5  13       37.17       36.55     16.65 o
  -3  -5  13       41.41       53.98     22.58 o
  -2  -5  13       69.79       48.75     12.29 o
  -1  -5  13        3.61       10.68     10.49 o
   0  -5  13        0.92        2.21     13.57 o
   1  -5  13       40.34       46.74     16.74 o
   2  -5  13       69.68       62.00     16.87 o
   3  -5  13        2.76        4.30     13.44 o
   4  -5  13        0.04        5.43     10.06 o
   5  -5  13        5.72        9.86     18.82 o
  -6  -4  13        0.02        0.00     15.23 o
  -5  -4  13        0.19        0.00     13.38 o
  -4  -4  13       12.24       17.00     17.90 o
  -3  -4  13        8.22       20.16     11.37 o
  -2  -4  13       18.91       18.26      9.98 o
  -1  -4  13      366.21      371.46     22.34 o
   0  -4  13        7.46        0.00     15.09 o
   1  -4  13       94.41       86.39     18.70 o
   2  -4  13        2.35        0.00      8.33 o
   3  -4  13       67.04       70.04     12.41 o
   4  -4  13       31.49       54.75     11.98 o
   5  -4  13       11.87       24.81     13.20 o
   6  -4  13       15.23        0.00     11.32 o
  -6  -3  13       27.41        6.45     14.95 o
  -5  -3  13       69.77       71.96     17.73 o
  -4  -3  13        0.76        0.00     12.96 o
  -3  -3  13       43.86       35.56     10.30 o
  -2  -3  13       55.86       40.15     12.37 o
  -1  -3  13       52.82       89.60     14.37 o
   0  -3  13      158.55      162.53     15.79 o
   1  -3  13      282.09      242.73     17.92 o
   2  -3  13      201.22      223.70     17.92 o
   3  -3  13       17.97       30.43     13.60 o
   4  -3  13       93.09      117.06     15.33 o
   5  -3  13      118.06      106.46     15.58 o
   6  -3  13       11.32       13.05     11.63 o
  -6  -2  13        5.51        0.00     18.18 o
  -5  -2  13       57.46       48.69     15.99 o
  -4  -2  13       58.03       62.89     45.71 o
  -3  -2  13      420.72      472.95     33.52 o
  -2  -2  13      336.00      327.40     21.08 o
  -1  -2  13      355.87      295.26     19.63 o
   0  -2  13      214.84      189.32     12.98 o
   1  -2  13       20.89       16.41      9.85 o
   2  -2  13      951.27      924.53     32.50 o
   3  -2  13      382.17      406.16     23.23 o
   4  -2  13      342.45      327.49     21.99 o
   5  -2  13       26.58       28.92     10.64 o
   6  -2  13      113.32      106.40     15.66 o
  -6  -1  13        0.80        0.00     13.27 o
  -5  -1  13        9.00       44.92     14.29 o
  -4  -1  13       20.33       28.40     15.76 o
  -3  -1  13       23.42       33.24     13.32 o
  -2  -1  13        0.04       15.92      9.60 o
  -1  -1  13       83.75       95.46     15.64 o
   0  -1  13       36.96       45.16     13.83 o
   1  -1  13      438.29      432.93     18.11 o
   2  -1  13      478.51      417.88     22.34 o
   3  -1  13       11.25       21.21     10.71 o
   4  -1  13       78.76       99.71     13.42 o
   5  -1  13        3.26        2.12      9.08 o
   6  -1  13        1.26       30.03     16.43 o
  -5   0  13        4.53       24.34     31.91 o
  -4   0  13        9.88       22.17     11.81 o
  -3   0  13      143.79      126.70     19.61 o
  -2   0  13        0.26        9.85     17.03 o
  -1   0  13      529.89      486.03     19.46 o
   0   0  13      170.22      180.48     15.23 o
   1   0  13      994.14      961.68     25.85 o
   2   0  13       65.55       90.11     12.46 o
   3   0  13      110.19       93.51     12.37 o
   4   0  13        3.14       13.06      7.67 o
   5   0  13       43.30       61.42     14.36 o
   6   0  13       25.12       30.98     14.05 o
   7   0  13        5.71       18.77     12.99 o
  -5   1  13       12.40        0.00     24.57 o
  -4   1  13       22.72       35.99     22.92 o
  -3   1  13        0.25       16.01     10.71 o
  -2   1  13        9.27        0.00      9.09 o
  -1   1  13      171.15      173.50     13.61 o
   0   1  13      323.63      347.93     17.12 o
   1   1  13      134.16      123.51     11.31 o
   2   1  13      118.46      130.97     11.29 o
   3   1  13       43.32       43.51     10.31 o
   4   1  13        1.91       15.13     16.60 o
   5   1  13       15.17       16.77     10.96 o
   6   1  13        0.92       22.69     13.36 o
   7   1  13        6.73        0.00     11.98 o
  -5   2  13        1.95       10.06     13.66 o
  -4   2  13        4.56        6.72     28.08 o
  -3   2  13       52.99       50.81     12.53 o
  -2   2  13      527.34      496.55     26.45 o
  -1   2  13      314.56      315.69     28.27 o
   0   2  13      377.44      393.43     18.16 o
   1   2  13       64.41       42.34      8.99 o
   2   2  13       37.74       44.01      8.81 o
   3   2  13       11.08       23.69     12.08 o
   4   2  13      155.85      140.48     22.54 o
   5   2  13       10.72       23.84     14.92 o
   6   2  13        1.09       14.86     11.75 o
   7   2  13       20.25       59.99     42.12 o
  -5   3  13       22.12        3.45     15.09 o
  -4   3  13        1.37        0.00     10.34 o
  -3   3  13        9.37        6.94     10.76 o
  -2   3  13      111.69       94.70     15.42 o
  -1   3  13      461.63      455.74     29.88 o
   0   3  13      378.15      354.60     18.17 o
   1   3  13       30.32       29.53      8.95 o
   2   3  13      320.65      315.52     19.07 o
   3   3  13       20.53       24.25     11.70 o
   4   3  13        2.48        0.00      9.86 o
   5   3  13        0.35       13.98     12.43 o
   6   3  13        6.80       25.66     13.05 o
   7   3  13        2.32        0.00     14.64 o
  -5   4  13        2.95       12.41     17.55 o
  -4   4  13        7.92       16.38     13.86 o
  -3   4  13        0.05        0.00     10.78 o
  -2   4  13       11.08       16.35     11.55 o
  -1   4  13       36.96       70.08     13.72 o
   0   4  13        1.49        0.00     10.84 o
   1   4  13        9.55        6.63     12.74 o
   2   4  13       12.84        5.26     12.48 o
   3   4  13      245.30      254.78     18.02 o
   4   4  13        4.20        0.00     10.85 o
   5   4  13       23.67       23.58     15.69 o
   6   4  13        4.43       13.86     13.86 o
   7   4  13       21.11       35.63     17.32 o
  -4   5  13        0.00        3.53     19.72 o
  -3   5  13       12.15       25.55     13.61 o
  -2   5  13       14.96        7.71     11.64 o
  -1   5  13       10.28        6.14     17.76 o
   0   5  13        2.62        0.00     10.63 o
   1   5  13      129.86      140.66     14.86 o
   2   5  13        1.91       11.93      8.97 o
   3   5  13        9.11        9.36      8.64 o
   4   5  13       26.63       27.16     12.39 o
   5   5  13       47.90       52.16     15.29 o
   6   5  13        0.30       11.42     13.17 o
   7   5  13        0.17        3.97     12.87 o
  -4   6  13       11.02        0.00     12.58 o
  -3   6  13       31.02       30.81     14.66 o
  -2   6  13       91.89       89.05     20.13 o
  -1   6  13        0.66        6.40     36.37 o
   0   6  13       50.85       14.86     14.16 o
   1   6  13        0.80        0.00     11.35 o
   2   6  13      456.51      494.98     25.52 o
   3   6  13       65.87       95.15     13.16 o
   4   6  13        3.57       23.85     16.48 o
   5   6  13        2.35        0.61     12.22 o
   6   6  13        0.60        1.65     12.38 o
  -3   7  13        4.14        2.11     20.08 o
  -2   7  13       13.30        1.57     16.32 o
  -1   7  13        0.92        0.00     13.11 o
   0   7  13       63.82       42.77     17.55 o
   1   7  13       55.33      109.10     18.96 o
   2   7  13       48.96       57.47     21.45 o
   3   7  13       14.02        8.77     10.04 o
   4   7  13        9.03       11.31     10.08 o
   5   7  13        6.35        0.00     11.35 o
   6   7  13        0.29       11.75     19.45 o
  -2   8  13       42.80       41.45     18.64 o
  -1   8  13        5.61       15.95     23.91 o
   0   8  13       12.76        3.94     24.78 o
   1   8  13       11.30       17.60     12.34 o
   2   8  13      183.09      154.44     20.83 o
   3   8  13       59.72       80.79     22.55 o
   4   8  13       30.18       16.23     12.96 o
   5   8  13       33.55       39.95     12.21 o
   6   8  13       11.41        9.29     13.72 o
  -2   9  13       20.21        0.00     16.55 o
  -1   9  13        0.21       20.38     16.35 o
   0   9  13        6.75       30.88     31.91 o
   1   9  13       16.45       25.59     14.01 o
   2   9  13       14.51       33.15     34.44 o
   3   9  13       21.37        3.33     10.96 o
   4   9  13       15.20       18.61     11.04 o
   5   9  13        0.00       27.03     11.56 o
  -1  10  13        3.93       11.63     15.66 o
   0  10  13       33.84       33.29     17.31 o
   1  10  13       26.31       29.76     14.71 o
   2  10  13       20.94       40.88     15.39 o
   3  10  13       14.18       37.05     14.81 o
   4  10  13       62.30       78.42     14.88 o
   5  10  13       12.40       20.50     12.13 o
   1  11  13       26.66       43.17     16.81 o
   2  11  13        9.23        4.18     13.27 o
   3  11  13       16.81       40.91     16.28 o
  -1 -10  14       30.54       53.82     35.45 o
   0 -10  14        0.54        0.00     15.05 o
  -3  -9  14       31.56       17.99     22.85 o
  -2  -9  14       13.96       42.43     17.32 o
  -1  -9  14       46.79       45.49     15.89 o
   0  -9  14       93.87      107.40     21.77 o
   1  -9  14       20.26       26.18     15.57 o
   2  -9  14        0.44       50.12     18.43 o
  -4  -8  14        4.23       28.29     13.32 o
  -3  -8  14        2.12        0.93     17.19 o
  -2  -8  14       32.74       43.90     42.62 o
  -1  -8  14       66.40       60.98     18.59 o
   0  -8  14       10.72       10.78     14.69 o
   1  -8  14        4.67        2.42     20.22 o
   2  -8  14       28.76       43.10     27.73 o
   3  -8  14        1.46       10.78     15.79 o
  -4  -7  14       62.23       58.35     14.10 o
  -3  -7  14        0.03        0.00     10.08 o
  -2  -7  14       50.73       43.16     19.18 o
  -1  -7  14       11.66        4.82     20.92 o
   0  -7  14       16.73       11.65     15.06 o
   1  -7  14       30.82        0.00     32.75 o
   2  -7  14      161.78      134.49     30.33 o
   3  -7  14       13.17        2.85     16.04 o
   4  -7  14       57.28       32.56     17.88 o
  -5  -6  14       18.46        0.00     14.90 o
  -4  -6  14       42.02       38.43     14.67 o
  -3  -6  14       55.80       95.60     23.58 o
  -2  -6  14       26.26       29.79     11.77 o
  -1  -6  14        0.86       19.45     14.50 o
   0  -6  14       87.35       96.06     21.04 o
   1  -6  14       69.59       97.94     19.75 o
   2  -6  14        6.88       46.65     17.73 o
   3  -6  14      145.22      156.93     24.74 o
   4  -6  14       46.88       53.16     13.94 o
  -5  -5  14       14.52       18.67     16.84 o
  -4  -5  14        4.47        0.46     15.57 o
  -3  -5  14       17.24       52.13     11.88 o
  -2  -5  14        1.78       13.38     10.74 o
  -1  -5  14        0.01        7.68     16.09 o
   0  -5  14       13.95       10.51     16.64 o
   1  -5  14       31.03       49.37     17.99 o
   2  -5  14        6.67        0.00     17.13 o
   3  -5  14       21.70       37.39     10.78 o
   4  -5  14       11.49       53.24     12.60 o
   5  -5  14       13.87       61.26     13.91 o
  -5  -4  14        0.20        0.00     14.93 o
  -4  -4  14       18.30       50.42     16.08 o
  -3  -4  14       48.65       49.97     12.44 o
  -2  -4  14       21.40        8.97     10.34 o
  -1  -4  14        0.31        0.00      9.09 o
   0  -4  14        3.46        0.00     19.87 o
   1  -4  14      153.10      145.79     21.30 o
   2  -4  14       24.62       36.96     10.54 o
   3  -4  14       31.36       46.21     13.42 o
   4  -4  14       73.17       91.42     14.46 o
   5  -4  14        5.10        6.64     10.01 o
  -5  -3  14        2.41       12.74     16.46 o
  -4  -3  14        1.17        0.00     12.42 o
  -3  -3  14        0.32       18.84     13.29 o
  -2  -3  14      307.46      352.76     23.02 o
  -1  -3  14       79.67       73.08     12.94 o
   0  -3  14       95.94      133.09     21.92 o
   1  -3  14       98.57      126.83     21.00 o
   2  -3  14       25.07       25.43     10.00 o
   3  -3  14       72.23       54.47     11.70 o
   4  -3  14       33.31       45.95     12.16 o
   5  -3  14        1.11        5.33     10.39 o
  -5  -2  14      131.30      138.15     36.61 o
  -4  -2  14      119.80      134.17     21.59 o
  -3  -2  14      102.98       84.23     18.81 o
  -2  -2  14      260.76      286.49     33.47 o
  -1  -2  14        1.16        2.02     10.10 o
   0  -2  14      921.30      846.20     31.33 o
   1  -2  14      333.63      337.13     21.22 o
   2  -2  14      397.76      372.56     22.15 o
   3  -2  14       13.36       20.27      9.16 o
   4  -2  14       60.13       68.94     13.25 o
   5  -2  14        0.42       20.60     11.06 o
   6  -2  14        2.29        0.95     13.84 o
  -5  -1  14       42.56       36.93     22.85 o
  -4  -1  14       21.08       15.81     16.15 o
  -3  -1  14       16.81       20.15     14.53 o
  -2  -1  14      104.99      129.52     19.12 o
  -1  -1  14      317.68      386.21     22.70 o
   0  -1  14      403.61      345.14     17.20 o
   1  -1  14       50.73       47.73     13.75 o
   2  -1  14        0.11        0.00      9.12 o
   3  -1  14       36.75       33.59     13.06 o
   4  -1  14        0.87        0.00      8.32 o
   5  -1  14       29.22       28.47     24.92 o
   6  -1  14       54.28       60.84     25.27 o
  -5   0  14        8.31        3.48     14.39 o
  -4   0  14        0.38        0.00     10.36 o
  -3   0  14       91.08       80.59     17.88 o
  -2   0  14      121.58      100.46     17.51 o
  -1   0  14      167.78      157.48     13.60 o
   0   0  14      108.28      119.32     12.11 o
   1   0  14        2.50        4.19      6.82 o
   2   0  14       28.59       30.63     10.30 o
   3   0  14       14.92       34.99      9.92 o
   4   0  14       69.47       66.60     26.40 o
   5   0  14        0.03        1.39     13.27 o
   6   0  14       16.31        2.28     17.55 o
  -5   1  14        7.49        0.00     14.17 o
  -4   1  14       14.53        1.40     20.61 o
  -3   1  14        8.90       16.88     26.71 o
  -2   1  14       80.01       94.83     18.70 o
  -1   1  14      321.07      264.26     25.72 o
   0   1  14       37.04       10.83      8.56 o
   1   1  14      290.09      363.94     17.96 o
   2   1  14       11.83       15.57     11.17 o
   3   1  14        0.70        2.77     18.71 o
   4   1  14        2.32        3.00     11.72 o
   5   1  14       37.36       48.69     19.55 o
   6   1  14        2.97        8.34     15.69 o
  -5   2  14        3.29        0.00     18.82 o
  -4   2  14       17.65       40.50     15.55 o
  -3   2  14       54.30       47.40     15.73 o
  -2   2  14        1.21       24.49     16.25 o
  -1   2  14        5.95       17.23     10.59 o
   0   2  14      376.99      359.19     20.55 o
   1   2  14        3.99        4.98      7.56 o
   2   2  14      291.38      255.93     17.36 o
   3   2  14        1.25        0.00     10.45 o
   4   2  14        0.37        0.00     12.15 o
   5   2  14       42.93       49.04     26.43 o
   6   2  14       12.19       17.29     13.48 o
  -4   3  14        7.45       25.18     14.66 o
  -3   3  14       13.59       48.54     11.12 o
  -2   3  14      163.98      155.88     17.81 o
  -1   3  14      272.39      310.20     21.40 o
   0   3  14      185.25      218.93     15.30 o
   1   3  14      206.52      186.36     16.00 o
   2   3  14      229.02      273.44     18.82 o
   3   3  14        8.44       10.08     12.81 o
   4   3  14        1.41        1.41     10.81 o
   5   3  14       47.12       30.78     12.51 o
   6   3  14       30.49       13.51     12.23 o
  -4   4  14        0.28        4.02     36.68 o
  -3   4  14       22.51       16.67     13.31 o
  -2   4  14        1.08        2.85      9.80 o
  -1   4  14       27.94       29.58     11.74 o
   0   4  14       13.32       11.52     12.65 o
   1   4  14       76.41       85.78     12.78 o
   2   4  14       44.11       34.92     12.30 o
   3   4  14       49.51       49.86     10.90 o
   4   4  14        0.22        9.21     11.12 o
   5   4  14       10.05       13.43     11.11 o
   6   4  14       24.28       11.08     23.31 o
  -4   5  14        2.67        4.54     13.25 o
  -3   5  14        8.73       11.52     12.65 o
  -2   5  14        0.00        0.00     10.26 o
  -1   5  14       87.71      112.24     18.62 o
   0   5  14       32.89       13.82     12.71 o
   1   5  14       73.22       94.00     13.26 o
   2   5  14        6.81        5.72      8.97 o
   3   5  14        7.51        5.36      8.79 o
   4   5  14        0.04        0.09     18.22 o
   5   5  14       36.14       30.80     14.57 o
   6   5  14        1.96        9.79     20.68 o
  -3   6  14        0.87        2.38     16.33 o
  -2   6  14        0.25        0.00     12.70 o
  -1   6  14        9.06        2.77     13.66 o
   0   6  14      264.32      252.23     25.30 o
   1   6  14        1.42        6.06     12.50 o
   2   6  14       14.30       25.34     12.33 o
   3   6  14       30.50       45.17     11.51 o
   4   6  14        0.10        0.00     15.83 o
   5   6  14       13.69       19.33     16.32 o
   6   6  14        3.84        0.00     15.12 o
  -3   7  14        6.27       13.07     16.53 o
  -2   7  14       76.07       98.03     21.29 o
  -1   7  14       40.04       17.81     14.10 o
   0   7  14       11.07       18.79     15.38 o
   1   7  14        2.33       18.61     13.10 o
   2   7  14        5.33       16.91     10.80 o
   3   7  14       56.57       84.55     13.37 o
   4   7  14        0.30        2.99     14.19 o
   5   7  14        0.00       18.85     13.18 o
   6   7  14        0.20       16.59     14.78 o
  -2   8  14        0.37        0.00     17.03 o
  -1   8  14        0.01        0.00     35.60 o
   0   8  14        1.09       11.54     14.39 o
   1   8  14       63.34       61.30     16.13 o
   2   8  14       30.63       49.83     15.13 o
   3   8  14       10.45       35.66     11.68 o
   4   8  14       50.32       58.22     13.28 o
   5   8  14        3.86        4.92     13.59 o
  -1   9  14        3.45        1.77     27.98 o
   0   9  14       31.77       50.45     27.06 o
   1   9  14        6.78       23.12     15.97 o
   2   9  14       35.01       34.03     23.13 o
   3   9  14        0.23       10.24     11.82 o
   4   9  14        6.01       19.53     11.36 o
   5   9  14        0.65        0.00      9.76 o
   0  10  14        7.18       48.59     16.38 o
   1  10  14       29.00       32.56     15.48 o
   2  10  14       21.08       34.67     16.76 o
   3  10  14       40.53       47.74     19.10 o
   4  10  14        3.06       17.82     18.83 o
  -2  -9  15        4.12       19.71     18.43 o
  -1  -9  15       63.98       89.76     21.36 o
   0  -9  15        5.51       26.98     20.92 o
   1  -9  15        0.45       32.26     18.02 o
  -3  -8  15        5.75        0.00     15.94 o
  -2  -8  15        1.71        6.18     31.14 o
  -1  -8  15        5.17        6.23     19.06 o
   0  -8  15       42.10       82.21     20.14 o
   1  -8  15       14.53        7.16     15.56 o
   2  -8  15        5.35        2.04     17.34 o
  -4  -7  15        2.72        0.00     11.63 o
  -3  -7  15       20.32       36.38     13.87 o
  -2  -7  15       45.39       54.85     33.21 o
  -1  -7  15       11.11        0.00     12.60 o
   0  -7  15        1.07       35.35     15.73 o
   1  -7  15        0.23        0.00     12.78 o
   2  -7  15        3.77        0.00     13.63 o
   3  -7  15        0.17       12.93     17.10 o
  -4  -6  15        2.41        0.00     14.52 o
  -3  -6  15        7.14        1.71     17.32 o
  -2  -6  15       21.64       39.37     18.72 o
  -1  -6  15       66.96       92.33     32.12 o
   0  -6  15        0.32       17.71     15.80 o
   1  -6  15       47.48       40.44     24.33 o
   2  -6  15      301.61      357.01     32.29 o
   3  -6  15       81.19      130.47     24.00 o
   4  -6  15        0.20        0.00     14.69 o
  -4  -5  15        1.53        0.00     39.98 o
  -3  -5  15       30.66       56.01     28.52 o
  -2  -5  15        5.91       27.63     14.36 o
  -1  -5  15        0.92       10.32     23.84 o
   0  -5  15       10.50        9.62     14.77 o
   1  -5  15       50.11       25.34     19.73 o
   2  -5  15        3.18       11.98     17.03 o
   3  -5  15        2.69       27.91     16.67 o
   4  -5  15       20.78        4.44     10.82 o
  -4  -4  15        0.14       26.27     14.24 o
  -3  -4  15       29.56       20.18     15.60 o
  -2  -4  15        6.22        8.85     10.57 o
  -1  -4  15       40.85       41.71     17.10 o
   0  -4  15        8.24       10.72     16.31 o
   1  -4  15      169.30      153.43     23.39 o
   2  -4  15       19.00       61.35     17.39 o
   3  -4  15       49.26       37.93     11.87 o
   4  -4  15        1.73       14.13     10.52 o
   5  -4  15        3.45       19.74     12.23 o
  -5  -3  15        0.34        7.53     30.93 o
  -4  -3  15       27.60       44.97     16.70 o
  -3  -3  15      122.26      141.26     25.98 o
  -2  -3  15       23.99       10.90     13.53 o
  -1  -3  15       28.38       28.02     11.14 o
   0  -3  15      140.95      171.76     24.39 o
   1  -3  15       60.54       40.16     16.78 o
   2  -3  15       24.89        9.69      9.52 o
   3  -3  15        8.40       10.38      9.16 o
   4  -3  15       42.91       50.45     15.53 o
   5  -3  15        0.62        0.00     10.58 o
  -5  -2  15       29.38       31.76     17.41 o
  -4  -2  15       61.51       60.55     33.24 o
  -3  -2  15       47.46       39.11     15.63 o
  -2  -2  15      156.41      146.46     16.69 o
  -1  -2  15      366.82      386.90     23.22 o
   0  -2  15      911.36      917.00     44.31 o
   1  -2  15       32.47       21.51     10.37 o
   2  -2  15       49.38       33.19     10.77 o
   3  -2  15        0.06        2.67      8.82 o
   4  -2  15       27.37       46.95     12.19 o
   5  -2  15        0.62        3.48     13.33 o
  -5  -1  15        2.58       10.38     14.89 o
  -4  -1  15       58.74       49.71     19.69 o
  -3  -1  15       24.15       27.40     18.11 o
  -2  -1  15      202.95      227.49     23.64 o
  -1  -1  15       65.59       62.13     12.83 o
   0  -1  15        1.33       10.57      9.94 o
   1  -1  15        8.76        0.00     16.82 o
   2  -1  15       11.13       15.15      8.60 o
   3  -1  15        5.44        5.03     10.58 o
   4  -1  15       63.56       64.85     12.59 o
   5  -1  15       71.39       80.19     27.31 o
   6  -1  15       12.52       22.67     14.51 o
  -5   0  15       47.48       23.79     29.45 o
  -4   0  15        5.35       30.19     14.27 o
  -3   0  15       56.57       53.05     16.69 o
  -2   0  15       52.24       20.61     17.06 o
  -1   0  15      257.66      263.12     19.79 o
   0   0  15        5.23       11.09      7.70 o
   1   0  15      190.41      180.86     16.72 o
   2   0  15        0.91        7.36      8.77 o
   3   0  15       94.96      141.37     15.78 o
   4   0  15        5.36        0.00     23.94 o
   5   0  15       24.50       42.97     17.13 o
   6   0  15       16.10       18.27     17.38 o
  -4   1  15       22.01       36.23     16.82 o
  -3   1  15      109.92      109.91     21.11 o
  -2   1  15       64.41       81.84     20.61 o
  -1   1  15       36.19       39.74     11.10 o
   0   1  15        1.45        8.43      8.27 o
   1   1  15       27.77       37.99     12.76 o
   2   1  15        0.08        0.00     11.26 o
   3   1  15       37.17       31.68     13.17 o
   4   1  15       52.80       64.02     17.73 o
   5   1  15        2.64        0.00     10.63 o
   6   1  15        0.05       18.33     21.24 o
  -4   2  15       16.90        1.71     13.83 o
  -3   2  15        0.07        0.00     12.51 o
  -2   2  15       13.02       30.26     11.95 o
  -1   2  15        3.16        0.00     11.70 o
   0   2  15      665.81      589.25     25.46 o
   1   2  15      139.19      170.79     14.04 o
   2   2  15      123.88      161.14     20.68 o
   3   2  15      117.65      125.64     18.04 o
   4   2  15        1.69        0.00     10.89 o
   5   2  15       17.28       18.13     36.79 o
   6   2  15        0.10        0.00     10.22 o
  -4   3  15        2.10       34.81     16.34 o
  -3   3  15        2.63        0.00     24.22 o
  -2   3  15       38.06       65.84     13.62 o
  -1   3  15       37.60       56.46     13.59 o
   0   3  15       77.08       67.13     15.09 o
   1   3  15      105.93      131.36     14.69 o
   2   3  15       70.57       54.05     11.21 o
   3   3  15      181.37      167.52     21.37 o
   4   3  15        2.25        3.23     11.82 o
   5   3  15       19.77        0.00      9.54 o
   6   3  15       20.89       17.38     27.70 o
  -4   4  15        2.85       18.12     15.03 o
  -3   4  15       12.56       21.48     13.10 o
  -2   4  15        2.70       27.86     16.48 o
  -1   4  15       44.25       57.41     15.55 o
   0   4  15       21.28       20.21     12.78 o
   1   4  15       25.59       37.14     10.39 o
   2   4  15        2.15       12.27      9.32 o
   3   4  15       27.63        5.48     10.36 o
   4   4  15        1.06        7.32     17.03 o
   5   4  15        0.48        0.82     11.23 o
   6   4  15        5.45       29.06     14.85 o
  -3   5  15       26.65       54.24     15.81 o
  -2   5  15       24.72       59.44     16.60 o
  -1   5  15        1.06        0.00     10.15 o
   0   5  15        2.42        0.00     11.37 o
   1   5  15       23.44       27.64     30.61 o
   2   5  15        0.07        0.00      8.68 o
   3   5  15        4.21        5.10     10.50 o
   4   5  15        0.14       25.49     12.34 o
   5   5  15        8.62        0.00     41.98 o
   6   5  15        0.08        0.00     13.65 o
  -3   6  15       17.06       35.15     28.29 o
  -2   6  15       74.46       85.63     19.56 o
  -1   6  15        0.29        2.12     13.47 o
   0   6  15       14.92       19.19     16.74 o
   1   6  15       90.00      102.57     17.69 o
   2   6  15        0.03        0.00     10.05 o
   3   6  15        2.11       12.43     14.07 o
   4   6  15        5.99       16.98     12.32 o
   5   6  15        5.22       22.53     22.99 o
   6   6  15        9.92       16.48     14.41 o
  -2   7  15        1.22        4.44     15.69 o
  -1   7  15        8.40       32.22     15.31 o
   0   7  15       13.37       25.34     13.42 o
   1   7  15       11.23       21.64     14.62 o
   2   7  15        3.13       37.36     18.60 o
   3   7  15        2.09       16.80      9.90 o
   4   7  15       18.86       12.84     17.69 o
   5   7  15        0.29        0.00     12.75 o
  -1   8  15        0.82        0.00     15.20 o
   0   8  15       96.87      119.93     20.69 o
   1   8  15        2.87        2.93     20.68 o
   2   8  15        0.62       23.55     13.43 o
   3   8  15        5.28       24.28     15.64 o
   4   8  15       54.14       52.98     23.19 o
   5   8  15       11.29       17.39     14.46 o
   0   9  15       19.20       22.09     15.15 o
   1   9  15        1.01       21.36     14.99 o
   2   9  15        1.09        0.89     20.75 o
   3   9  15       14.19       39.63     33.49 o
   4   9  15        1.90        0.07     12.13 o
  -2  -8  16       10.92       23.37     16.27 o
  -1  -8  16        0.05        5.19     17.11 o
   0  -8  16       84.71      107.05     22.73 o
   1  -8  16       25.79       26.59     18.50 o
  -3  -7  16        3.50        3.92     14.75 o
  -2  -7  16        0.18        0.00     15.59 o
  -1  -7  16        1.92       24.46     14.83 o
   0  -7  16       95.88      107.42     26.15 o
   1  -7  16        0.14        0.00     48.83 o
   2  -7  16       12.83        1.12     15.81 o
  -3  -6  16        0.71       23.31     16.10 o
  -2  -6  16        0.72       31.61     18.56 o
  -1  -6  16       78.41       88.51     21.36 o
   0  -6  16       77.19      102.24     21.67 o
   1  -6  16       47.10      101.42     20.72 o
   2  -6  16        2.34        4.97     16.13 o
   3  -6  16        0.30       14.64     16.63 o
  -4  -5  16        0.28        0.00     15.91 o
  -3  -5  16        4.42        5.71     11.51 o
  -2  -5  16       48.58       61.19     13.91 o
  -1  -5  16       39.06        9.15     14.58 o
   0  -5  16       43.12       37.18     22.36 o
   1  -5  16        4.53        3.89     15.02 o
   2  -5  16      118.25      137.39     23.35 o
   3  -5  16        0.09       19.48     14.62 o
   4  -5  16        0.72        4.55     14.16 o
  -4  -4  16        8.00        0.00     13.57 o
  -3  -4  16       23.63       42.11     14.52 o
  -2  -4  16       14.72       45.44     16.07 o
  -1  -4  16       28.61       27.86     20.47 o
   0  -4  16       23.73       42.49     17.40 o
   1  -4  16       33.48       68.83     21.45 o
   2  -4  16        6.74        0.00     15.48 o
   3  -4  16        6.05        5.81     14.02 o
   4  -4  16        0.12        9.22     10.82 o
  -4  -3  16        5.28       29.10     20.89 o
  -3  -3  16        5.40        0.00     12.36 o
  -2  -3  16       84.30      103.68     15.38 o
  -1  -3  16        3.36       23.20     10.97 o
   0  -3  16       39.89       59.61     17.64 o
   1  -3  16        1.55        0.00     14.57 o
   2  -3  16       32.87       11.60     35.52 o
   3  -3  16        5.23        1.37      9.92 o
   4  -3  16        4.52       10.39     10.06 o
   5  -3  16        0.46        0.00     11.66 o
  -4  -2  16      133.49      145.32     24.01 o
  -3  -2  16      153.38      144.33     22.23 o
  -2  -2  16      497.00      495.10     35.13 o
  -1  -2  16        0.45        0.00      9.53 o
   0  -2  16       36.59       45.51     18.01 o
   1  -2  16       18.29       18.01     15.12 o
   2  -2  16        0.69        8.99     10.91 o
   3  -2  16        0.05       10.32      9.92 o
   4  -2  16        4.77       32.23     11.09 o
   5  -2  16       14.24       30.36     25.03 o
  -4  -1  16       72.37       54.45     35.84 o
  -3  -1  16       80.99       87.33     19.34 o
  -2  -1  16        6.87        6.97     11.80 o
  -1  -1  16       13.36       19.38      9.85 o
   0  -1  16       13.25        0.00     21.03 o
   1  -1  16        8.50       30.84      9.87 o
   2  -1  16       55.65       67.28     11.99 o
   3  -1  16       94.28      112.57     18.36 o
   4  -1  16        4.43       24.03     21.97 o
   5  -1  16        7.75        8.64     11.98 o
  -4   0  16        0.37        0.00     17.45 o
  -3   0  16       32.70       57.74     15.22 o
  -2   0  16        0.37       30.40     14.25 o
  -1   0  16       17.44       18.73     12.36 o
   0   0  16        3.59        7.17      9.69 o
   1   0  16       23.64       23.98     10.21 o
   2   0  16       21.05       21.08      9.77 o
   3   0  16        3.65        3.98     11.63 o
   4   0  16       27.81       47.75     13.65 o
   5   0  16        6.21        0.00     11.93 o
  -4   1  16        8.52       37.28     15.77 o
  -3   1  16       36.68        5.94     12.46 o
  -2   1  16       22.54       50.96     17.78 o
  -1   1  16       31.48       17.19     12.49 o
   0   1  16        1.00        0.00      7.52 o
   1   1  16      114.83      114.69     14.20 o
   2   1  16      129.03      187.52     21.02 o
   3   1  16       52.33       44.13     22.29 o
   4   1  16        9.63        7.00     12.16 o
   5   1  16        3.60       17.02     12.18 o
  -4   2  16        1.73        0.00     12.97 o
  -3   2  16        4.21       24.71     18.92 o
  -2   2  16       26.92       18.53     14.62 o
  -1   2  16       36.20       32.10     11.88 o
   0   2  16       26.70       58.70     11.98 o
   1   2  16        3.94        0.00      8.11 o
   2   2  16      101.47       81.33     15.96 o
   3   2  16        3.78        0.00     31.35 o
   4   2  16       13.95        5.34     11.08 o
   5   2  16        2.32       10.88     13.73 o
  -3   3  16       61.97       74.25     18.99 o
  -2   3  16       12.43       25.70     11.24 o
  -1   3  16        0.46       14.54     15.44 o
   0   3  16       42.97       40.73     13.55 o
   1   3  16      597.38      578.66     27.54 o
   2   3  16        5.41        0.00      9.27 o
   3   3  16       55.05       55.25     14.46 o
   4   3  16      289.60      325.89     29.09 o
   5   3  16        1.09       10.33     12.90 o
  -3   4  16        8.69       42.16     16.67 o
  -2   4  16        9.43        8.21     17.76 o
  -1   4  16        1.28        5.49     12.31 o
   0   4  16       27.76       29.78     21.62 o
   1   4  16        0.55        0.00     10.97 o
   2   4  16        0.02        7.57      8.85 o
   3   4  16        5.83        2.48     37.28 o
   4   4  16        0.22        2.56     10.60 o
   5   4  16       12.99        7.51     14.64 o
  -2   5  16        3.70       13.31     15.44 o
  -1   5  16       49.93       32.11     14.58 o
   0   5  16        3.41       25.22     13.60 o
   1   5  16        0.22        0.00     10.76 o
   2   5  16        2.07        2.94      9.58 o
   3   5  16       60.45       96.46     17.82 o
   4   5  16        8.69       35.63     21.41 o
   5   5  16        7.26       31.96     13.48 o
  -2   6  16        9.30        0.00     14.69 o
  -1   6  16       22.69       59.10     16.75 o
   0   6  16       20.02       24.99     15.00 o
   1   6  16       37.14       42.75     13.52 o
   2   6  16        2.74        8.94     19.80 o
   3   6  16        1.47       11.91     11.96 o
   4   6  16       27.38       21.40     12.93 o
   5   6  16        9.57        0.92     24.43 o
  -1   7  16       11.38       15.93     25.77 o
   0   7  16        9.13       55.21     16.00 o
   1   7  16        0.93        8.38     12.56 o
   2   7  16       21.94       41.05     14.43 o
   3   7  16        0.13        0.00      9.85 o
   4   7  16       46.45       51.84     15.52 o
   0   8  16       22.09       15.52     17.27 o
   1   8  16        4.72        0.00     12.00 o
   2   8  16        0.01       30.20     13.71 o
   3   8  16       19.69        9.86     12.55 o
   4   8  16       14.63       12.61     58.87 o
   2   9  16       13.71       28.58     14.77 o
  -1  -7  17       32.12       59.39     18.59 o
   0  -7  17       40.21        9.24     40.02 o
   1  -7  17       11.60       33.55     22.15 o
  -2  -6  17       30.29       27.07     16.31 o
  -1  -6  17        9.26       18.12     16.25 o
   0  -6  17       35.38       23.69     15.76 o
   1  -6  17        9.27       53.18     52.37 o
   2  -6  17       27.70       34.75     30.19 o
  -3  -5  17        0.74        0.00     13.76 o
  -2  -5  17       15.08       16.52     32.72 o
  -1  -5  17        7.32       31.98     18.18 o
   0  -5  17        9.96       18.58     19.12 o
   1  -5  17        8.40       21.84     26.75 o
   2  -5  17        0.51        6.80     16.35 o
   3  -5  17        1.75       20.80     14.84 o
  -3  -4  17        4.44        2.80     14.92 o
  -2  -4  17       10.62       25.95     12.37 o
  -1  -4  17        5.21       17.67     30.89 o
   0  -4  17        5.58       10.57     15.69 o
   1  -4  17        0.81       25.92     16.59 o
   2  -4  17        1.39        0.00     33.28 o
   3  -4  17        5.84       20.71     16.95 o
  -3  -3  17        7.75        0.00     14.14 o
  -2  -3  17        0.99       19.84     14.43 o
  -1  -3  17       72.82       69.88     19.29 o
   0  -3  17       29.19       39.65     18.01 o
   1  -3  17        1.22        0.49     28.43 o
   2  -3  17        6.82       23.71     16.24 o
   3  -3  17        5.96       11.65     14.46 o
   4  -3  17        8.55       17.11     11.77 o
  -3  -2  17        2.25        4.75     32.86 o
  -2  -2  17        3.92        6.58     26.33 o
  -1  -2  17        3.63        0.00     11.83 o
   0  -2  17       22.10       21.51     16.92 o
   1  -2  17       23.97        6.59     15.72 o
   2  -2  17       49.65       73.26     16.77 o
   3  -2  17       10.42       15.00     10.91 o
   4  -2  17        0.68       25.41     14.91 o
  -3  -1  17        0.82       29.15     15.36 o
  -2  -1  17        0.66        6.36     14.95 o
  -1  -1  17        5.34        4.25     11.91 o
   0  -1  17       57.05       64.51     28.96 o
   1  -1  17       46.30       62.99     18.91 o
   2  -1  17        5.48        1.93     11.69 o
   3  -1  17        8.37       10.95     12.79 o
   4  -1  17        0.47        0.00     11.36 o
   5  -1  17        5.18        3.27     32.61 o
  -3   0  17       15.01       32.09     13.82 o
  -2   0  17        0.23        5.56     15.55 o
  -1   0  17       11.40        0.00     11.35 o
   0   0  17       14.64       29.31     11.27 o
   1   0  17       47.42       74.07     14.51 o
   2   0  17       44.58       56.77     21.20 o
   3   0  17       23.05        5.95     10.25 o
   4   0  17        0.12        0.00     10.71 o
   5   0  17        3.14        0.00     12.85 o
  -3   1  17        0.06        0.00     14.88 o
  -2   1  17        8.48        0.00     12.73 o
  -1   1  17       48.92       51.65     15.68 o
   0   1  17       42.92       44.62     17.45 o
   1   1  17        1.07        1.78     25.52 o
   2   1  17        3.55       14.04     22.26 o
   3   1  17       44.66       57.99     14.70 o
   4   1  17        4.19       25.32     33.03 o
   5   1  17        0.00        0.00     12.32 o
  -3   2  17        1.93       34.03     15.73 o
  -2   2  17        0.59        0.00     13.63 o
  -1   2  17        2.96       19.68     26.92 o
   0   2  17        7.01       12.98     14.43 o
   1   2  17       13.68        3.51     10.16 o
   2   2  17      159.04      125.87     19.13 o
   3   2  17      105.67      112.51     25.84 o
   4   2  17        1.48        4.74     23.91 o
   5   2  17       34.84       85.49     20.57 o
  -3   3  17        1.63        5.54     12.93 o
  -2   3  17        3.90        0.62     13.60 o
  -1   3  17       67.50       90.13     16.92 o
   0   3  17       26.16       16.61     12.10 o
   1   3  17       17.18       28.12     10.58 o
   2   3  17      315.32      267.91     35.95 o
   3   3  17       42.25       61.15     15.94 o
   4   3  17       22.04       32.83     14.61 o
   5   3  17        7.68        0.00     12.18 o
  -2   4  17        4.58       22.84     13.57 o
  -1   4  17        5.50       16.10     12.93 o
   0   4  17        3.90        4.88     12.26 o
   1   4  17        0.01        0.00     30.47 o
   2   4  17        0.07        0.00     11.26 o
   3   4  17        3.90       10.26     28.89 o
   4   4  17        3.19        1.45     12.66 o
   5   4  17       16.79       18.27     13.69 o
  -2   5  17        0.88       25.77     33.07 o
  -1   5  17        5.70       34.52     16.15 o
   0   5  17       13.00       12.39     13.03 o
   1   5  17       29.27       48.13     18.08 o
   2   5  17        4.41       24.87     10.89 o
   3   5  17        1.50        0.00     11.37 o
   4   5  17        0.24        4.26     11.73 o
  -1   6  17       21.90       41.33     18.57 o
   0   6  17        0.00       20.14     18.60 o
   1   6  17        0.00        0.00     17.34 o
   2   6  17       19.90       31.98     35.56 o
   3   6  17        0.01        0.00     18.82 o
   4   6  17        0.33       17.28     13.22 o
   0   7  17       24.26       55.03     17.43 o
   1   7  17        0.46        0.00     11.10 o
   2   7  17       12.24       30.07     13.09 o
   3   7  17        8.61        8.81     11.72 o
   0  -6  18        6.25       14.48     16.93 o
  -1  -5  18        3.40       29.60     17.08 o
   0  -5  18       34.41       64.78     19.03 o
   1  -5  18        0.43        0.00     34.96 o
   2  -5  18        7.25        0.00     20.47 o
  -2  -4  18       47.22       85.79     35.52 o
  -1  -4  18        0.32       18.75     28.61 o
   0  -4  18        0.04        0.00     16.08 o
   1  -4  18        2.77       51.32     17.71 o
   2  -4  18       27.21       10.47     62.06 o
  -2  -3  18        2.61       22.59     15.21 o
  -1  -3  18       30.14       34.99     17.05 o
   0  -3  18        0.01        0.48     15.80 o
   1  -3  18       30.40       47.60     23.94 o
   2  -3  18       93.12      138.36     22.02 o
   3  -3  18        0.11        8.97     19.73 o
  -2  -2  18        0.09        0.00     28.57 o
  -1  -2  18       12.60       34.54     26.40 o
   0  -2  18       22.01       26.03     37.42 o
   1  -2  18       56.70       95.97     20.80 o
   2  -2  18        5.08        7.20     17.97 o
   3  -2  18        0.21       34.61     33.17 o
  -3  -1  18        4.89       16.36     19.80 o
  -2  -1  18        8.71       11.05     14.47 o
  -1  -1  18        5.67       26.10     14.67 o
   0  -1  18        5.55        3.56     32.75 o
   1  -1  18       19.40       19.79     25.66 o
   2  -1  18        7.76       28.68     16.11 o
   3  -1  18        0.25        9.53     13.75 o
   4  -1  18        2.78        7.06     12.49 o
  -2   0  18        1.16       17.39     14.01 o
  -1   0  18        2.25       10.61     13.78 o
   0   0  18       35.29       53.70     18.30 o
   1   0  18        0.28       11.97     16.07 o
   2   0  18        7.96       10.22     12.07 o
   3   0  18       54.78       35.47     14.60 o
   4   0  18       11.20       11.44     12.56 o
  -2   1  18       21.04       19.57     14.94 o
  -1   1  18        3.53        1.62     14.11 o
   0   1  18       21.87        4.58     23.27 o
   1   1  18        0.83        0.21     34.40 o
   2   1  18        3.27        0.00     12.50 o
   3   1  18       11.53       12.81     12.15 o
   4   1  18        3.73       27.35     12.50 o
  -2   2  18        2.20        9.66     15.15 o
  -1   2  18       28.61       34.68     17.83 o
   0   2  18        1.68        9.91     20.01 o
   1   2  18       12.70        0.00     11.21 o
   2   2  18       77.25      103.48     27.94 o
   3   2  18        1.82        3.32     25.38 o
   4   2  18       34.15       60.29     15.80 o
  -2   3  18        0.43        1.26     16.99 o
  -1   3  18       65.70       53.64     22.61 o
   0   3  18       39.10       48.44     13.91 o
   1   3  18        4.09       33.63     18.11 o
   2   3  18       30.23       53.20     14.95 o
   3   3  18       86.07       90.28     17.99 o
   4   3  18        0.61        4.73     17.17 o
  -1   4  18        1.37        6.84     13.94 o
   0   4  18        4.12       19.97     12.61 o
   1   4  18       12.04       49.83     14.76 o
   2   4  18        6.46        0.00     25.70 o
   3   4  18       19.08       23.29     13.43 o
   4   4  18        1.58       12.63     12.16 o
  -1   5  18       18.08       28.98     15.56 o
   0   5  18        0.81       26.98     14.64 o
   1   5  18        1.03        0.97     24.36 o
   2   5  18        0.03       10.74     17.34 o
   3   5  18        1.84        6.80     14.92 o
   0   6  18       14.82       38.12     22.61 o
   1   6  18        0.03        0.00     11.24 o
   2   6  18        0.37       12.43     13.12 o
   3   6  18       70.09       89.72     18.63 o
   0  -4  19       21.47       34.58     48.86 o
   1  -4  19       19.90       47.82     28.93 o
  -1  -3  19        1.66       20.18     19.66 o
   0  -3  19       17.58       16.42     17.45 o
   1  -3  19       19.12       54.46     18.74 o
   2  -3  19        2.63        8.15     16.46 o
  -1  -2  19       24.13       30.26     27.10 o
   0  -2  19       20.06       23.14     40.26 o
   1  -2  19        0.44       23.03     49.99 o
   2  -2  19       37.91       34.57     17.24 o
  -1  -1  19        2.00        0.00     27.87 o
   0  -1  19        7.81       39.42     37.17 o
   1  -1  19        4.24       29.94     34.23 o
   2  -1  19        1.76       15.59     21.48 o
   3  -1  19       21.89        8.92     22.12 o
  -1   0  19        1.12       29.92     31.24 o
   0   0  19        0.89       41.21     27.66 o
   1   0  19       24.48       43.60     25.34 o
   2   0  19       12.39        0.00     18.89 o
   3   0  19        2.85        0.00     12.01 o
  -1   1  19       10.90       14.92     13.33 o
   1   1  19        2.54       67.47     25.98 o
   2   1  19        4.16        0.00     25.20 o
   3   1  19        4.51       22.30     29.52 o
  -1   2  19        3.02       13.97     17.55 o
   0   2  19        8.67       18.68     15.52 o
   1   2  19        0.01       25.06     15.59 o
   2   2  19        2.90        0.00     18.78 o
   3   2  19        0.01       13.54     13.69 o
   0   3  19        9.00       58.20     20.50 o
   1   3  19        5.69       20.64     17.34 o
   2   3  19       19.11       37.07     14.62 o
   3   3  19       21.78        6.42     17.66 o
   0   4  19        0.58        7.74     13.09 o
   1   4  19        2.03       10.11     15.59 o
   2   4  19        1.64       24.57     16.64 o
 
